# Supplementary material for: C-terminal binding protein-2 triggers CYR61-induced metastatic dissemination of osteosarcoma in a non-hypoxic microenvironment
Source: J Exp Clin Cancer Res. 2025 Mar 5;44:83. doi: 10.1186/s13046-025-03350-6 (PMC11881356; doi:10.1186/s13046-025-03350-6)
Supplement: Supplementary file 2 — Additional file 2 [file 13046_2025_3350_MOESM2_ESM.xlsx]

## Sheet: Table S1
Supplemental Table 1: Specific primers sequences for quantitative PCR assays
Name	Forward Primer Sequence	Reverse Primer Sequence
ACTIN B (human)	CTCGCCTTTGCCGATCC	GGGGTACTTCAGGGTGAGGA
ACTIN B (murine)	GATGTATGAAGGCTTTGGTC	TGTGCACTTTTATTGGTCTC
ALDH2 (human)	CTTGGCAACTGGAAACGTGG	GGCACAATGTTGACCACACC
ALDH2 (murine)	ATCAAGGAGGCAGGCTTTCC	GAACGCCACTTTGTCCACAC
CD133/PROMININ-1 (human)	CCAGTGGCAACGTAGTGACT	GGAAGGGAGGGAGTCATCCT
CD133/PROMININ-1 (murine)	AGAAGGTCAGCCTGCATTCC	GAAGTCATTCGGCTGGACCA
CD44 (human)	CACGTGGAATACACCTGCAA	GACAAGTTTTGGTGGCACG
CD44 (murine)	TCGATTTGAATGTAACCTGCCG	CAGTCCGGGAGATACTGTAGC
CtBP2 (human)	GCTCAATGGTGCCACATACA	TCCATGGCTGCAGGAAGT
CtBP2 (murine)	CCATGCTAACTCCAGAACCAA	GGATGGGCATCTCCACAGT
CTNNB1/ βCATENIN (human)	TCCATTGTTTGTGCAGCTGC	TGCATATGTCGCCACACCTT
CTNNB1/ βCATENIN (murine)	GCAGATTATTGACAGGGTGG	TTCTTCACTGAGCTTTCATCCA
EPCAM (human)	AATGTGTGTGCGTGGGA	TTCAAGATTGGTAAAGCCAGT
EPCAM (murine)	GAAGGGGCGATCCAGAACAA	TGTCCTTGTCGGTTCTTCGG
GAPDH (human)	CGAGATCCCTCCAAAATCAA	AACTTTGGCATTGTGGAAGG
GAPDH (murine)	ACACATTGGGGGTAGGAACA	AGCAGGAGCAGCAGCTTT
NANOG (human)	TCTCCAACATCCTGAACCTCA	TTGCTATTCTTCGGCCAGTT
NANOG (murine)	CGCCATCACACTGACATGAG	AGAAGAATCAGGGCTGCCTT
OSTERIX (human)	CATCTGCCTGGCTCCTTG	CAGGGGACTGGAGCCATA
OSTERIX (murine)	TTTAAACAAACACGATGATGATGA	ATTGGACTTCCCCCTTCTTG
POU5F1 (human)	TGAGTAGTCCCTTCGCAAGC	GAGAAGGCGAAATCCGAAG
POU5F1 (murine)	CCTTGCAGCTCAGCCTTAAG	GCGATGTGAGTGATCTGCTG
RUNX2 (human)	TCTGGCCTTCCACTCTCAGT	GACTGGCGGGGTGTAAGTAA
RUNX2 (murine)	TTGACCTTTGTCCCAATGC	AGGTTGGAGGCACACATAGG
SOX2 (human)	TTGCTGCCTCTTTAAGACTAGGA	TAAGCCTGGGGCTCAAACT
SOX2 (murine)	AGGAGAGAAGTTTGGAGCCC	TCTGGCGGAGAATAGTTGGG
ZEB1 (human)	AACTGCTGGGAGGATGACAC	TCCTGCTTCATCTGCCTGA
ZEB1 (murine)	AGGTGATCCAGCCAACG	GGTGGCGTGGAGTCAGAG

## Sheet: Table S2
Supplemental Table 2: Specific primers sequences for quantitative PCR assays
Name	Forward Primer Sequence	Reverse Primer Sequence
mt-Nd2 (murine)	ATCCTCCTGGCCATCGTACT	ATGTGCAGTGGGATCCCTTG
B1 repeats (murine)	CTTTAATCCCAGCACTCGGG	CTTTAATCCCAGCACTCGGG

## Sheet: Table S3
Supplemental Table 3: Antibodies for western blot and immunohistochemistry staining
Target	Reference	Application	Dilution
ACTIN	#A2228 (Sigma-Aldrich)	WB	1:2000
CtBP2	#ab128871 (Abcam)	IHC	1:750
CYR61	#NB100-356 (Bio-Techne SAS)	WB	1:1000
GAPDH	#MAB374 (Millipore)	WB	1:1000
GLUT1	#RP128 (Clinisciences)	IHC	1:200
HIF1alpha	#36169 (Cell Signaling)	WB	1:500

## Sheet: Table S4
Supplemental Table 4: RNA-seq quality control metrics
Sequencing quality	Mean DNA fragment read per cell : 12.327
	Mean sequencing quality score : 38.8
	Mean coverage depth : 198.8
Mapping efficiency	Mean Unique Mapping Rate 89.8%
Mapping Pairs	Mean mapping pairs : Total mapped 60.46M Unique mapped 54.53M
rRNA contamination	Mean all rRNA 0.97%
Gene mapping localization	Mean Intragenic Rate 91.3%
	Mean Intergenic Rate 2.6%
Gene mapping repartition	Mean Exonic Rate 71.3%
	Mean Intronic Rate 20.1%

## Sheet: Table S5
Supplemental Table 5: DEGs in common between OE and SH comparisons
Gene	Description	FC OE	q value "practical"	FC SH	q value "practical"
Aasdh	aminoadipate-semialdehyde dehydrogenase	0.80	0.00393	1.51	0.00022
Aatf	apoptosis antagonizing transcription factor	2.09	0.03165	0.44	0.00162
Abca3	ATP-binding cassette, sub-family A (ABC1), member 3	0.54	0.00041	1.85	0.00105
Abca4	ATP-binding cassette, sub-family A (ABC1), member 4	1.84	0.00082	0.52	0.00182
Abca5	ATP-binding cassette, sub-family A (ABC1), member 5	0.59	0.01409	6.31	0.00052
Abca8a	ATP-binding cassette, sub-family A (ABC1), member 8a	1.50	0.01059	0.49	0.00115
Abcb10	ATP-binding cassette, sub-family B (MDR/TAP), member 10	0.20	0.00143	3.35	0.00139
Abcb11	ATP-binding cassette, sub-family B (MDR/TAP), member 11	0.59	0.0007	1.45	0.00169
Abcb1b	ATP-binding cassette, sub-family B (MDR/TAP), member 1B	0.44	0.00112	1.55	0.00502
Abcb4	ATP-binding cassette, sub-family B (MDR/TAP), member 4	0.75	0.00646	1.42	0.00029
Abcb9	ATP-binding cassette, sub-family B (MDR/TAP), member 9	0.39	0.00075	16.58	0.00017
Abcc1	ATP-binding cassette, sub-family C (CFTR/MRP), member 1	0.56	0.00166	1.29	0.00138
Abcc4	ATP-binding cassette, sub-family C (CFTR/MRP), member 4	0.74	0.00591	1.86	0.00025
Abcc5	ATP-binding cassette, sub-family C (CFTR/MRP), member 5	0.63	0.00452	1.16	0.01123
Abcd4	ATP-binding cassette, sub-family D (ALD), member 4	0.81	0.00796	1.42	0.0008
Abce1	ATP-binding cassette, sub-family E (OABP), member 1	0.74	0.0021	1.35	0.00018
Abhd10	abhydrolase domain containing 10	0.63	0.00418	1.31	0.01315
Abhd14a	abhydrolase domain containing 14A	0.80	0.00684	1.28	0.01694
Abhd17c	abhydrolase domain containing 17C	0.83	0.02187	1.29	0.00098
Abo	ABO blood group (transferase A, alpha 1-3-N-acetylgalactosaminyltransferase, transferase B, alpha 1-3-galactosyltransferase)	0.58	0.00082	42.38	0.00007
Acad8	acyl-Coenzyme A dehydrogenase family, member 8	0.71	0.00152	1.25	0.00351
Acads	acyl-Coenzyme A dehydrogenase, short chain	0.62	0.00177	1.47	0.00035
Acadsb	acyl-Coenzyme A dehydrogenase, short/branched chain	0.60	0.0011	1.23	0.00586
Acan	aggrecan	0.66	0.0068	1.95	0.00055
Acat3	acetyl-Coenzyme A acetyltransferase 3	0.75	0.0081	1.30	0.00836
Acbd6	acyl-Coenzyme A binding domain containing 6	1.63	0.03249	0.21	0.0002
Acd	adrenocortical dysplasia	0.82	0.01983	1.60	0.00046
Ace	angiotensin I converting enzyme (peptidyl-dipeptidase A) 1	0.69	0.00137	1.32	0.0035
Acer3	alkaline ceramidase 3	0.63	0.00201	5.33	0.0001
Ackr2	atypical chemokine receptor 2	0.80	0.01328	1.28	0.00269
Ackr3	atypical chemokine receptor 3	0.81	0.00476	1.24	0.00055
Ackr4	atypical chemokine receptor 4	0.78	0.0024	1.52	0.0014
Acot9	acyl-CoA thioesterase 9	0.58	0.0027	1.17	0.03054
Acox2	acyl-Coenzyme A oxidase 2, branched chain	0.58	0.00246	1.20	0.00299
Actl9	actin-like 9	0.75	0.00106	1.42	0.00033
Acvr1c	activin A receptor, type IC	0.69	0.00484	1.48	0.00092
Acvrl1	activin A receptor, type II-like 1	0.83	0.02227	1.60	0.00038
Acy3	aspartoacylase (aminoacylase) 3	1.43	0.00385	0.52	0.0016
Ada	adenosine deaminase	0.78	0.00123	1.22	0.02395
Adam24	a disintegrin and metallopeptidase domain 24 (testase 1)	0.36	0.00086	2.39	0.00024
Adam25	a disintegrin and metallopeptidase domain 25 (testase 2)	0.62	0.00106	1.25	0.00042
Adam28	a disintegrin and metallopeptidase domain 28	0.44	0.00101	3.83	0.00006
Adamts13	a disintegrin-like and metallopeptidase (reprolysin type) with thrombospondin type 1 motif, 13	0.10	0.00028	#DIV/0!	0.00068
Adamts19	a disintegrin-like and metallopeptidase (reprolysin type) with thrombospondin type 1 motif, 19	0.62	0.00156	3.02	0.00014
Adamts3	a disintegrin-like and metallopeptidase (reprolysin type) with thrombospondin type 1 motif, 3	0.40	0.00137	1.52	0.00234
Adamts4	a disintegrin-like and metallopeptidase (reprolysin type) with thrombospondin type 1 motif, 4	0.14	0.00047	1.86	0.00104
Adamtsl4	ADAMTS-like 4	0.55	0.0009	2.42	0.00051
Adarb1	adenosine deaminase, RNA-specific, B1	0.77	0.00925	1.31	0.00884
Adat2	adenosine deaminase, tRNA-specific 2	0.76	0.00296	1.16	0.01354
Adck1	aarF domain containing kinase 1	0.22	0.01597	4.78	0.00132
Add2	adducin 2 (beta)	1.23	0.01297	0.07	0.00458
Add3	adducin 3 (gamma)	0.58	0.00118	1.73	0.00015
Adgb	androglobin	0.53	0.00122	1.60	0.00022
Adgre4	adhesion G protein-coupled receptor E4	0.73	0.00132	1.20	0.00112
Adgrf1	adhesion G protein-coupled receptor F1	0.55	0.00175	1.78	0.00125
Adgrf3	adhesion G protein-coupled receptor F3	1.49	0.01259	0.24	0.00019
Adgrg5	adhesion G protein-coupled receptor G5	0.15	0.0007	2.40	0.00646
Adgrg7	adhesion G protein-coupled receptor G7	0.52	0.00204	2.57	0.00018
Adgrl3	adhesion G protein-coupled receptor L3	1.95	0.04087	0.46	0.00539
Adipor2	adiponectin receptor 2	0.74	0.00364	1.55	0.00037
Adora2a	adenosine A2a receptor	0.77	0.00298	1.52	0.00042
Adra1b	adrenergic receptor, alpha 1b	0.79	0.00815	1.95	0.00035
Adra2c	adrenergic receptor, alpha 2c	0.69	0.01791	2.38	0.00131
Adrb3	adrenergic receptor, beta 3	0.56	0.00056	2.34	0.00088
Adtrp	androgen dependent TFPI regulating protein	1.36	0.02568	0.49	0.0093
Aen	apoptosis enhancing nuclease	0.69	0.00068	1.40	0.00013
Afdn	afadin, adherens junction formation factor	0.67	0.00404	1.26	0.00276
Afg1l	AFG1 like ATPase	0.77	0.00202	1.69	0.00018
Afp	alpha fetoprotein	1.94	0.00038	0.41	0.00012
Aga	aspartylglucosaminidase	0.65	0.00074	1.74	0.00035
Agap3	ArfGAP with GTPase domain, ankyrin repeat and PH domain 3	0.64	0.00112	1.58	0.00023
Agbl4	ATP/GTP binding protein-like 4	0.77	0.0103	1.49	0.04132
Ager	advanced glycosylation end product-specific receptor	0.67	0.00359	2.02	0.00014
Aggf1	angiogenic factor with G patch and FHA domains 1	1.27	0.00202	0.62	0.00053
Agk	acylglycerol kinase	0.75	0.00187	1.38	0.00116
Agmo	alkylglycerol monooxygenase	0.68	0.00271	1.15	0.03151
Ago1	argonaute RISC catalytic subunit 1	0.74	0.02337	1.33	0.00689
Ago4	argonaute RISC catalytic subunit 4	1.18	0.00598	0.69	0.00283
Agpat3	1-acylglycerol-3-phosphate O-acyltransferase 3	0.52	0.00114	1.56	0.00204
Agxt2	alanine-glyoxylate aminotransferase 2	0.78	0.01107	1.19	0.0054
Ahr	aryl-hydrocarbon receptor	0.81	0.00406	1.30	0.00132
Ahrr	aryl-hydrocarbon receptor repressor	0.78	0.00186	1.16	0.00346
Aif1l	allograft inflammatory factor 1-like	0.77	0.00173	1.62	0.00066
Ajuba	ajuba LIM protein	0.72	0.00077	1.46	0.00013
Ak1	adenylate kinase 1	0.67	0.00073	1.51	0.00031
Ak3	adenylate kinase 3	0.75	0.00526	1.94	0.00015
Ak9	adenylate kinase 9	0.75	0.00335	1.39	0.00047
Akain1	A kinase (PRKA) anchor inhibitor 1	0.37	0.01348	2.22	0.02519
Akap9	A kinase (PRKA) anchor protein (yotiao) 9	0.67	0.03922	1.64	0.0027
Akr1c6	aldo-keto reductase family 1, member C6	0.84	0.00075	1.21	0.00476
Alas2	aminolevulinic acid synthase 2, erythroid	0.68	0.00443	1.24	0.00817
Aldh1a1	aldehyde dehydrogenase family 1, subfamily A1	0.33	0.00034	1.86	0.00136
Aldh1l1	aldehyde dehydrogenase 1 family, member L1	0.78	0.00979	1.19	0.00441
Aldh5a1	aldhehyde dehydrogenase family 5, subfamily A1	0.26	0.00133	61.70	0.00066
Aldh7a1	aldehyde dehydrogenase family 7, member A1	0.67	0.00062	2.12	0.00019
Alg10b	asparagine-linked glycosylation 10B (alpha-1,2-glucosyltransferase)	0.49	0.00051	2.22	0.00023
Alkal1	ALK and LTK ligand 1	0.77	0.01059	1.19	0.0053
Alkal2	ALK and LTK ligand 2	0.80	0.00762	1.38	0.00036
Alkbh3	alkB homolog 3, alpha-ketoglutarate-dependent dioxygenase	0.73	0.01249	1.51	0.02521
Alkbh4	alkB homolog 4, lysine demethylase	0.71	0.00331	1.37	0.01671
Alox5	arachidonate 5-lipoxygenase	0.78	0.00414	1.21	0.01743
Als2	alsin Rho guanine nucleotide exchange factor	0.15	0.00045	35.08	0.00012
Als2cl	ALS2 C-terminal like	0.69	0.00201	1.62	0.00279
Alx3	aristaless-like homeobox 3	0.31	0.00216	5.35	0.00187
Amacr	alpha-methylacyl-CoA racemase	0.80	0.01082	1.17	0.00557
Amd1	S-adenosylmethionine decarboxylase 1	0.58	0.01726	2.70	0.0008
Amdhd2	amidohydrolase domain containing 2	0.69	0.01031	1.30	0.01181
Amh	anti-Mullerian hormone	0.71	0.00245	1.22	0.00139
Amigo2	adhesion molecule with Ig like domain 2	0.44	0.00732	4.21	0.00347
Ammecr1	Alport syndrome, mental retardation, midface hypoplasia and elliptocytosis chromosomal region gene 1	0.71	0.00175	1.26	0.00597
Ampd1	adenosine monophosphate deaminase 1	0.22	0.03143	8.05	0.00114
Amy2a5	amylase 2a5	0.65	0.00129	1.42	0.00049
Anapc10	anaphase promoting complex subunit 10	0.78	0.01482	1.53	0.00058
Anapc11	anaphase promoting complex subunit 11	0.81	0.00224	1.32	0.01919
Anapc13	anaphase promoting complex subunit 13	0.70	0.00141	2.04	0.00018
Anapc4	anaphase promoting complex subunit 4	0.79	0.00137	1.35	0.00012
Anapc5	anaphase-promoting complex subunit 5	0.52	0.00057	1.54	0.00073
Ang5	angiogenin, ribonuclease A family, member 5	1.15	0.00688	0.72	0.00116
Angel1	angel homolog 1	0.37	0.01673	8.22	0.02264
Angptl1	angiopoietin-like 1	0.77	0.00122	1.26	0.00045
Angptl3	angiopoietin-like 3	0.50	0.03866	8.26	0.03219
Ankib1	ankyrin repeat and IBR domain containing 1	0.70	0.0103	1.21	0.00798
Ankmy1	ankyrin repeat and MYND domain containing 1	0.77	0.0122	1.18	0.00304
Ankrd10	ankyrin repeat domain 10	0.72	0.00187	1.28	0.00028
Ankrd12	ankyrin repeat domain 12	0.82	0.01614	1.34	0.00144
Ankrd13a	ankyrin repeat domain 13a	0.74	0.01515	1.30	0.00146
Ankrd13b	ankyrin repeat domain 13b	0.66	0.00149	1.55	0.0006
Ankrd16	ankyrin repeat domain 16	0.70	0.00864	1.47	0.00043
Ankrd22	ankyrin repeat domain 22	0.72	0.00202	1.35	0.00055
Ankrd36	ankyrin repeat domain 36	0.84	0.04587	1.37	0.01254
Ankrd44	ankyrin repeat domain 44	0.64	0.00053	1.40	0.00085
Ankrd45	ankyrin repeat domain 45	0.55	0.00294	1.66	0.00009
Ankrd46	ankyrin repeat domain 46	0.84	0.03055	1.64	0.0004
Ankrd53	ankyrin repeat domain 53	1.69	0.00403	0.39	0.03011
Ankrd66	ankyrin repeat domain 66	0.56	0.0059	1.62	0.00164
Ano5	anoctamin 5	0.41	0.00496	20.71	0.00223
Anxa3	annexin A3	0.80	0.00138	1.80	0.00015
Anxa8	annexin A8	0.55	0.00028	5.65	0.00006
Aopep		0.47	0.00029	1.41	0.00116
Aox4	aldehyde oxidase 4	0.73	0.00168	1.40	0.00061
Ap1g1	adaptor protein complex AP-1, gamma 1 subunit	0.62	0.00703	1.22	0.02017
Ap2b1	adaptor-related protein complex 2, beta 1 subunit	0.62	0.00158	4.61	0.00009
Ap3d1	adaptor-related protein complex 3, delta 1 subunit	7.54	0.00114	0.12	0.00118
Ap4m1	adaptor-related protein complex AP-4, mu 1	0.66	0.04254	1.19	0.0354
Apba2	amyloid beta (A4) precursor protein-binding, family A, member 2	0.77	0.00517	1.16	0.00677
Apbb3		0.72	0.01494	1.39	0.00464
Aph1a	aph1 homolog A, gamma secretase subunit	0.78	0.00654	1.28	0.00039
Aph1c	aph1 homolog C, gamma secretase subunit	0.60	0.00035	5.88	0.00008
Apobr	apolipoprotein B receptor	0.29	0.00121	1.80	0.016
Apof	apolipoprotein F	0.38	0.03171	1.92	0.04463
Appbp2	amyloid beta precursor protein (cytoplasmic tail) binding protein 2	0.76	0.0007	1.85	0.00013
Aqp7	aquaporin 7	0.80	0.01281	1.30	0.00914
Ar	androgen receptor	0.73	0.0037	1.42	0.00044
Araf	Araf proto-oncogene, serine/threonine kinase	0.23	0.0018	1300.83	0.0003
Arap2	ArfGAP with RhoGAP domain, ankyrin repeat and PH domain 2	0.85	0.01451	1.16	0.00249
Arap3	ArfGAP with RhoGAP domain, ankyrin repeat and PH domain 3	0.54	0.00455	4.18	0.00014
Areg	amphiregulin	0.83	0.0213	1.24	0.00209
Arf1	ADP-ribosylation factor 1	0.81	0.00196	1.19	0.00075
Arf3	ADP-ribosylation factor 3	0.74	0.00178	1.31	0.00048
Arf4	ADP-ribosylation factor 4	0.83	0.00213	1.34	0.00257
Arg1	arginase, liver	0.83	0.00488	1.22	0.00096
Arhgap10	Rho GTPase activating protein 10	0.77	0.00353	1.68	0.00015
Arhgap18	Rho GTPase activating protein 18	1.24	0.00939	0.76	0.00061
Arhgap21	Rho GTPase activating protein 21	0.71	0.00862	1.20	0.00656
Arhgap26_2	Rho GTPase activating protein 26	0.48	0.00172	173.80	0.00009
Arhgap28	Rho GTPase activating protein 28	0.35	0.00115	5.17	0.00009
Arhgap29	Rho GTPase activating protein 29	0.27	0.0081	2.89	0.04629
Arhgap30	Rho GTPase activating protein 30	0.81	0.04803	1.36	0.00151
Arhgap35	Rho GTPase activating protein 35	0.67	0.00699	1.22	0.00581
Arhgap9	Rho GTPase activating protein 9	0.78	0.00155	1.62	0.00581
Arhgef11	Rho guanine nucleotide exchange factor (GEF) 11	1.26	0.00369	0.77	0.00098
Arhgef2	rho/rac guanine nucleotide exchange factor (GEF) 2	0.37	0.00446	2.91	0.00305
Arhgef28	Rho guanine nucleotide exchange factor (GEF) 28	1.33	0.00067	0.57	0.00191
Arhgef5	Rho guanine nucleotide exchange factor (GEF) 5	0.79	0.01003	1.22	0.0021
Arhgef6	Rac/Cdc42 guanine nucleotide exchange factor (GEF) 6	0.64	0.00109	1.51	0.00065
Arhgef9	CDC42 guanine nucleotide exchange factor (GEF) 9	0.48	0.00324	1042.65	0.00022
Arid2	AT rich interactive domain 2 (ARID, RFX-like)	0.68	0.00545	1.31	0.00112
Arl14epl	ADP-ribosylation factor-like 14 effector protein-like	0.77	0.00347	1.17	0.00253
Arl5b	ADP-ribosylation factor-like 5B	0.59	0.00115	1.50	0.0003
Arl6ip5	ADP-ribosylation factor-like 6 interacting protein 5	0.75	0.00587	1.30	0.00016
Armc1	armadillo repeat containing 1	0.83	0.01913	2.14	0.0007
Armc2	armadillo repeat containing 2	0.37	0.00906	3.58	0.00495
Armc4	armadillo repeat containing 4	0.50	0.00074	6.84	0.00011
Armc6	armadillo repeat containing 6	0.83	0.01476	1.35	0.00161
Armcx2	armadillo repeat containing, X-linked 2	0.33	0.00074	11.04	0.00014
Armcx3	armadillo repeat containing, X-linked 3	0.31	0.00071	1.83	0.00189
Armh2		0.81	0.0027	1.21	0.00813
Arntl	aryl hydrocarbon receptor nuclear translocator-like	1.67	0.01419	0.48	0.00014
Arrdc2	arrestin domain containing 2	0.79	0.00066	1.33	0.00092
Art2b	ADP-ribosyltransferase 2b	0.78	0.01196	1.35	0.0027
Art5	ADP-ribosyltransferase 5	0.42	0.00053	1.42	0.00462
Artn	artemin	0.54	0.00233	3.11	0.03002
Asb10	ankyrin repeat and SOCS box-containing 10	0.81	0.03207	1.48	0.0032
Asb16	ankyrin repeat and SOCS box-containing 16	0.85	0.01228	1.32	0.00239
Asb18	ankyrin repeat and SOCS box-containing 18	0.82	0.0095	1.23	0.00197
Ascc1	activating signal cointegrator 1 complex subunit 1	0.78	0.01906	1.26	0.00807
Asic1	acid-sensing (proton-gated) ion channel 1	0.70	0.00349	1.15	0.01024
Asic3	acid-sensing (proton-gated) ion channel 3	0.28	0.00709	4.73	0.00648
Asmt	acetylserotonin O-methyltransferase	0.79	0.00214	1.41	0.0003
Asns	asparagine synthetase	0.10	0.00288	#DIV/0!	0.01961
Aspa	aspartoacylase	0.49	0.00683	1.18	0.01795
Aspg	asparaginase	0.16	0.00181	56.55	0.0051
Aspn	asporin	1.23	0.01401	0.76	0.00552
Aspscr1	alveolar soft part sarcoma chromosome region, candidate 1 (human)	0.61	0.00075	2.79	0.00009
Astn2	astrotactin 2	1.18	0.02823	0.79	0.00857
Atad5	ATPase family, AAA domain containing 5	0.71	0.01239	1.30	0.00072
Atf4	activating transcription factor 4	0.55	0.00653	24.11	0.00043
Atf7ip2	activating transcription factor 7 interacting protein 2	0.81	0.00931	1.18	0.01444
Atg4a-ps	autophagy related 4A, pseudogene	0.57	0.00076	1.73	0.00018
Atg4b	autophagy related 4B, cysteine peptidase	0.61	0.01059	1.93	0.02201
Atic	5-aminoimidazole-4-carboxamide ribonucleotide formyltransferase/IMP cyclohydrolase	0.74	0.003	1.48	0.00021
Atl2	atlastin GTPase 2	0.79	0.01279	1.75	0.00023
Atp10a	ATPase, class V, type 10A	0.83	0.00721	1.40	0.00153
Atp11a	ATPase, class VI, type 11A	0.74	0.04912	1.34	0.00445
Atp13a1	ATPase type 13A1	0.66	0.00475	1.58	0.00044
Atp1a1	ATPase, Na+/K+ transporting, alpha 1 polypeptide	0.41	0.02396	3.11	0.02844
Atp1a3	ATPase, Na+/K+ transporting, alpha 3 polypeptide	0.12	0.00044	1.64	0.01175
Atp1a4	ATPase, Na+/K+ transporting, alpha 4 polypeptide	0.47	0.00106	1.22	0.00753
Atp2b3	ATPase, Ca++ transporting, plasma membrane 3	0.47	0.0092	4.66	0.00152
Atp4a	ATPase, H+/K+ exchanging, gastric, alpha polypeptide	0.85	0.00362	1.25	0.002
Atp5j2	ATP synthase, H+ transporting, mitochondrial F0 complex, subunit F2	0.81	0.01409	1.33	0.00253
Atp6v1a	ATPase, H+ transporting, lysosomal V1 subunit A	0.79	0.00329	1.24	0.00149
Atp6v1e1	ATPase, H+ transporting, lysosomal V1 subunit E1	0.82	0.00471	1.56	0.00108
Atp8b3	ATPase, class I, type 8B, member 3	0.67	0.00074	1.35	0.00058
Atp9b	ATPase, class II, type 9B	0.51	0.00777	2.57	0.00873
Atpaf2	ATP synthase mitochondrial F1 complex assembly factor 2	0.82	0.03583	2.00	0.00008
Atr	ataxia telangiectasia and Rad3 related	0.75	0.00307	1.29	0.0067
Atrip	ATR interacting protein	0.64	0.00046	1.34	0.00132
Atrx	ATRX, chromatin remodeler	0.66	0.00257	1.41	0.00031
Atxn10	ataxin 10	0.78	0.00393	1.27	0.0005
Atxn2l	ataxin 2-like	0.79	0.00577	1.31	0.00053
Aurkaip1	aurora kinase A interacting protein 1	0.84	0.01895	1.66	0.00067
Avp	arginine vasopressin	0.82	0.00469	1.22	0.02675
B3galt2	UDP-Gal:betaGlcNAc beta 1,3-galactosyltransferase, polypeptide 2	0.39	0.00034	3.47	0.00257
B3gnt4	UDP-GlcNAc:betaGal beta-1,3-N-acetylglucosaminyltransferase 4	0.82	0.00376	1.40	0.00139
B4galt1	UDP-Gal:betaGlcNAc beta 1,4- galactosyltransferase, polypeptide 1	0.74	0.003	1.28	0.00123
B4galt2	UDP-Gal:betaGlcNAc beta 1,4- galactosyltransferase, polypeptide 2	0.46	0.00039	1.37	0.00357
B4galt7	xylosylprotein beta1,4-galactosyltransferase, polypeptide 7 (galactosyltransferase I)	0.26	0.00057	#DIV/0!	0.00073
Babam2	BRISC and BRCA1 A complex member 2	0.78	0.00411	1.55	0.00025
Bach2	BTB and CNC homology, basic leucine zipper transcription factor 2	0.54	0.01124	6.09	0.00068
Bag6	BCL2-associated athanogene 6	0.85	0.00147	1.22	0.00038
Banf2	barrier to autointegration factor 2	0.82	0.00044	1.16	0.01825
Bank1	B cell scaffold protein with ankyrin repeats 1	0.84	0.01148	1.30	0.00201
Batf	basic leucine zipper transcription factor, ATF-like	0.39	0.00209	#DIV/0!	0.00175
Batf3	basic leucine zipper transcription factor, ATF-like 3	0.79	0.00215	1.24	0.00036
Baz1a	bromodomain adjacent to zinc finger domain 1A	0.69	0.00447	1.40	0.00029
Bbc3	BCL2 binding component 3	0.85	0.01675	1.33	0.00337
Bbs2	Bardet-Biedl syndrome 2 (human)	0.84	0.00639	1.23	0.00728
Bbs4	Bardet-Biedl syndrome 4 (human)	0.69	0.00131	1.52	0.00964
Bbs5	Bardet-Biedl syndrome 5 (human)	0.69	0.00351	1.66	0.00073
Bcap31	B cell receptor associated protein 31	0.81	0.00257	1.41	0.00076
Bcar1	breast cancer anti-estrogen resistance 1	0.79	0.00127	1.42	0.00013
Bcar3	breast cancer anti-estrogen resistance 3	0.60	0.00056	1.31	0.00035
Bcat1	branched chain aminotransferase 1, cytosolic	0.75	0.00095	1.61	0.00019
Bcat2	branched chain aminotransferase 2, mitochondrial	0.77	0.00214	1.40	0.00075
Bcl2l13	BCL2-like 13 (apoptosis facilitator)	0.79	0.01127	1.21	0.00171
Bcl7b	B cell CLL/lymphoma 7B	0.37	0.00066	1.27	0.0038
Bcl9l	B cell CLL/lymphoma 9-like	0.73	0.00207	1.78	0.00011
Bco2	beta-carotene oxygenase 2	0.69	0.00572	1.90	0.00241
Bcs1l	BCS1-like (yeast)	1.91	0.00286	0.68	0.00487
Bdh2	3-hydroxybutyrate dehydrogenase, type 2	0.58	0.00136	1.19	0.00279
Bdnf	brain derived neurotrophic factor	0.83	0.00419	1.97	0.00042
Best1	bestrophin 1	0.65	0.00323	1.32	0.00278
Best2	bestrophin 2	0.64	0.00289	1.44	0.00607
Bet1l	Bet1 golgi vesicular membrane trafficking protein like	0.75	0.00074	1.58	0.00007
Bex3	brain expressed X-linked 3	0.62	0.00159	1.47	0.00051
Bid	BH3 interacting domain death agonist	0.78	0.00534	1.35	0.00238
Blzf1	basic leucine zipper nuclear factor 1	0.74	0.03245	1.18	0.02247
Bmp1	bone morphogenetic protein 1	0.76	0.00192	1.35	0.00453
Bmp2	bone morphogenetic protein 2	0.58	0.00257	7.34	0.00012
Bmp3	bone morphogenetic protein 3	0.83	0.00418	1.44	0.00105
Bms1	BMS1, ribosome biogenesis factor	0.60	0.00349	1.39	0.00433
Bnc2	basonuclin 2	0.49	0.02156	9.63	0.01044
Bnip3	BCL2/adenovirus E1B interacting protein 3	0.48	0.00074	3.92	0.00008
Bod1l	biorientation of chromosomes in cell division 1-like	0.64	0.01251	1.56	0.00574
Bpi	bactericidal permeablility increasing protein	1.55	0.00378	0.62	0.00955
Bpifa1	BPI fold containing family A, member 1	0.77	0.00517	1.20	0.02009
Bpifa5	BPI fold containing family A, member 5	0.81	0.00053	1.18	0.0011
Bpifb2	BPI fold containing family B, member 2	0.69	0.01059	1.21	0.04944
Brap	BRCA1 associated protein	0.73	0.0109	1.72	0.00067
Brat1	BRCA1-associated ATM activator 1	0.70	0.00148	1.34	0.00163
Brcc3	BRCA1/BRCA2-containing complex, subunit 3	0.66	0.01414	1.85	0.0014
Brd2	bromodomain containing 2	0.67	0.00056	1.24	0.00066
Brd8dc		0.78	0.00205	1.33	0.00097
Brf2	BRF2, RNA polymerase III transcription initiation factor 50kDa subunit	0.76	0.0007	1.59	0.00027
Bri3	brain protein I3	0.53	0.00123	1.42	0.00014
Brinp1	bone morphogenic protein/retinoic acid inducible neural specific 1	0.83	0.0314	1.17	0.00563
Brinp3	bone morphogenetic protein/retinoic acid inducible neural specific 3	0.79	0.00274	1.66	0.00027
Brip1	BRCA1 interacting protein C-terminal helicase 1	0.84	0.00583	1.21	0.00595
Bsph2	binder of sperm protein homolog 2	0.67	0.00416	1.33	0.00573
Btbd35f1	BTB domain containing 35, family member 1	0.66	0.00257	1.81	0.00095
Btbd35f13	BTB domain containing 35, family member 13	0.82	0.01296	1.40	0.0013
Btbd35f2	BTB domain containing 35, family member 2	0.71	0.00056	1.66	0.00026
Btbd8		0.45	0.00267	1.71	0.0266
Btnl1	butyrophilin-like 1	0.84	0.00899	1.19	0.00074
Bub3	BUB3 mitotic checkpoint protein	0.84	0.00086	1.44	0.00079
Bud13	BUD13 homolog	0.83	0.00394	1.43	0.00086
Bzw1	basic leucine zipper and W2 domains 1	0.75	0.00626	1.21	0.00515
C1qb	complement component 1, q subcomponent, beta polypeptide	0.83	0.00086	1.34	0.00017
C1qtnf1	C1q and tumor necrosis factor related protein 1	0.17	0.00356	4.76	0.0338
C1qtnf2	C1q and tumor necrosis factor related protein 2	0.67	0.00231	1.89	0.00015
C1s1	complement component 1, s subcomponent 1	0.54	0.00092	1.84	0.00526
C2	complement component 2 (within H-2S)	0.77	0.03876	1.40	0.00199
C2cd5	C2 calcium-dependent domain containing 5	0.73	0.00917	2.53	0.00036
Cacna2d2	calcium channel, voltage-dependent, alpha 2/delta subunit 2	0.69	0.01818	2.05	0.00064
Cacna2d3	calcium channel, voltage-dependent, alpha2/delta subunit 3	1.31	0.03797	0.39	0.00116
Cactin	cactin, spliceosome C complex subunit	0.71	0.0063	1.49	0.00103
Calb2	calbindin 2	0.53	0.00118	1.18	0.01168
Calhm4		0.77	0.00313	1.36	0.00047
Calml3	calmodulin-like 3	0.72	0.00352	1.18	0.00146
Calml4	calmodulin-like 4	2.25	0.00456	0.29	0.00148
Caln1	calneuron 1	0.85	0.00704	1.23	0.00038
Calr	calreticulin	1.29	0.00479	0.73	0.01591
Calr3	calreticulin 3	0.69	0.00177	1.43	0.00028
Camk1d	calcium/calmodulin-dependent protein kinase ID	0.60	0.00179	3.68	0.00011
Camk2g	calcium/calmodulin-dependent protein kinase II gamma	0.64	0.00727	3.98	0.00621
Camkk2	calcium/calmodulin-dependent protein kinase kinase 2, beta	0.63	0.00086	1.82	0.00017
Cand1	cullin associated and neddylation disassociated 1	0.33	0.01315	2.80	0.03093
Capza3	capping protein (actin filament) muscle Z-line, alpha 3	0.31	0.00594	6.63	0.00217
Car4	carbonic anhydrase 4	0.69	0.00176	1.63	0.00018
Carhsp1	calcium regulated heat stable protein 1	0.55	0.00055	1.68	0.00031
Carm1	coactivator-associated arginine methyltransferase 1	0.11	0.00055	744.42	0.0002
Casc3	cancer susceptibility candidate 3	0.64	0.00609	1.25	0.00089
Casd1	CAS1 domain containing 1	0.78	0.00164	1.34	0.0001
Casp14	caspase 14	0.58	0.00047	5.23	0.00007
Cass4	Cas scaffolding protein family member 4	0.50	0.00064	2.56	0.00109
Cbln2	cerebellin 2 precursor protein	0.79	0.00158	1.17	0.0032
Cbr2	carbonyl reductase 2	0.53	0.00153	1.42	0.0023
Cby3	chibby family member 3	0.78	0.00094	1.32	0.01555
Ccar1	cell division cycle and apoptosis regulator 1	1.54	0.00127	0.26	0.0002
Ccdc103	coiled-coil domain containing 103	0.81	0.03665	1.53	0.00301
Ccdc107	coiled-coil domain containing 107	0.37	0.0024	39.17	0.00061
Ccdc113	coiled-coil domain containing 113	0.85	0.01595	1.20	0.00245
Ccdc116	coiled-coil domain containing 116	0.78	0.00676	1.18	0.00819
Ccdc12	coiled-coil domain containing 12	0.67	0.00517	1.24	0.00161
Ccdc124	coiled-coil domain containing 124	0.78	0.00788	1.39	0.00218
Ccdc134	coiled-coil domain containing 134	0.44	0.00427	2.24	0.00963
Ccdc146	coiled-coil domain containing 146	0.59	0.00307	1.32	0.01787
Ccdc155	coiled-coil domain containing 155	0.84	0.00541	1.32	0.00558
Ccdc160	coiled-coil domain containing 160	0.78	0.01449	1.48	0.0069
Ccdc169	coiled-coil domain containing 169	0.76	0.03195	1.42	0.01097
Ccdc174	coiled-coil domain containing 174	0.23	0.00192	6.60	0.00352
Ccdc30	coiled-coil domain containing 30	0.41	0.01316	5.75	0.00573
Ccdc50	coiled-coil domain containing 50	0.67	0.00351	1.67	0.00043
Ccdc58	coiled-coil domain containing 58	0.84	0.02321	1.62	0.00017
Ccdc60	coiled-coil domain containing 60	0.42	0.01557	2.82	0.00673
Ccdc80	coiled-coil domain containing 80	0.49	0.0007	4.41	0.00006
Ccdc82	coiled-coil domain containing 82	0.83	0.0208	1.43	0.00193
Ccdc83	coiled-coil domain containing 83	0.82	0.00487	1.30	0.00057
Ccdc86	coiled-coil domain containing 86	0.57	0.00138	1.40	0.00185
Ccdc91	coiled-coil domain containing 91	0.73	0.03081	1.56	0.01452
Cckbr	cholecystokinin B receptor	0.75	0.00198	1.29	0.00499
Ccl25	chemokine (C-C motif) ligand 25	0.59	0.00402	2.86	0.00845
Ccl9	chemokine (C-C motif) ligand 9	0.33	0.0003	1.72	0.00012
Ccn1		0.54	0.00078	2.28	0.00021
Ccnd3	cyclin D3	0.76	0.00157	1.20	0.00578
Ccne1	cyclin E1	0.71	0.00112	1.78	0.00094
Ccng1	cyclin G1	0.75	0.00746	1.61	0.00018
Ccni	cyclin I	0.70	0.00578	1.23	0.00227
Ccnj	cyclin J	0.76	0.02696	1.32	0.00568
Ccno	cyclin O	0.75	0.00282	1.19	0.02168
Ccnt1	cyclin T1	0.83	0.01213	1.18	0.00573
Ccpg1	cell cycle progression 1	2.54	0.00148	0.17	0.00015
Ccr9	chemokine (C-C motif) receptor 9	0.74	0.01261	1.24	0.01158
Cct2	chaperonin containing Tcp1, subunit 2 (beta)	0.85	0.01141	1.39	0.00043
Cct5	chaperonin containing Tcp1, subunit 5 (epsilon)	0.80	0.00306	1.36	0.0021
Cd160	CD160 antigen	0.62	0.00086	1.22	0.00081
Cd200	CD200 antigen	0.63	0.00241	1.48	0.00047
Cd200r2	Cd200 receptor 2	0.84	0.00125	2.35	0.00007
Cd300ld	CD300 molecule like family member d	0.47	0.001	8.63	0.00095
Cd300ld5	CD300 molecule like family member D5	0.42	0.00057	1.34	0.00285
Cd300lg	CD300 molecule like family member G	0.68	0.00463	2.09	0.00013
Cd3eap	CD3E antigen, epsilon polypeptide associated protein	1.16	0.01382	0.70	0.00257
Cd55b	CD55 molecule, decay accelerating factor for complement B	0.80	0.00255	1.17	0.00974
Cd69	CD69 antigen	0.67	0.02077	2.51	0.00158
Cd72	CD72 antigen	0.46	0.00045	6.39	0.00006
Cd96	CD96 antigen	0.54	0.00751	3.09	0.00042
Cda	cytidine deaminase	0.67	0.00403	1.21	0.00053
Cdc16	CDC16 cell division cycle 16	0.55	0.00171	2.77	0.00022
Cdc20	cell division cycle 20	0.85	0.00606	1.19	0.00104
Cdc25c	cell division cycle 25C	0.83	0.005	1.21	0.00155
Cdc40	cell division cycle 40	0.75	0.00177	1.26	0.00073
Cdc42bpb	CDC42 binding protein kinase beta	0.61	0.00553	1.21	0.0077
Cdc42ep1	CDC42 effector protein (Rho GTPase binding) 1	0.52	0.02105	1.58	0.00753
Cdc42ep2	CDC42 effector protein (Rho GTPase binding) 2	0.52	0.00177	1.74	0.00499
Cdca2	cell division cycle associated 2	0.80	0.00155	1.55	0.00046
Cdca7	cell division cycle associated 7	0.03	0.00045	6.39	0.0006
Cdcp2	CUB domain containing protein 2	0.65	0.00039	1.59	0.00009
Cdh13	cadherin 13	0.23	0.03892	#DIV/0!	0.04322
Cdh18	cadherin 18	0.83	0.0146	1.20	0.00125
Cdh2	cadherin 2	0.79	0.02305	1.53	0.03107
Cdh4	cadherin 4	0.72	0.00273	802.96	0.00011
Cdipt	CDP-diacylglycerol--inositol 3-phosphatidyltransferase (phosphatidylinositol synthase)	0.82	0.0025	1.25	0.00184
Cdk12	cyclin-dependent kinase 12	0.78	0.02429	1.30	0.00199
Cdk13	cyclin-dependent kinase 13	0.81	0.028	1.18	0.00038
Cdk16	cyclin-dependent kinase 16	0.72	0.00077	1.50	0.00015
Cdk18	cyclin-dependent kinase 18	0.70	0.00856	2.14	0.00251
Cdk2	cyclin-dependent kinase 2	0.84	0.01159	1.53	0.00009
Cdk2ap2	CDK2-associated protein 2	1.49	0.0003	0.64	0.00052
Cdk5	cyclin-dependent kinase 5	0.66	0.00047	1.20	0.02137
Cdk5rap3	CDK5 regulatory subunit associated protein 3	0.73	0.00548	1.17	0.01363
Cdk7	cyclin-dependent kinase 7	0.82	0.00675	1.72	0.00018
Cdkl5	cyclin-dependent kinase-like 5	0.65	0.00044	1.56	0.00042
Cdkn2a	cyclin dependent kinase inhibitor 2A	0.84	0.00683	1.26	0.00053
Cdr2	cerebellar degeneration-related 2	0.57	0.00061	1.26	0.00179
Cdyl2	chromodomain protein, Y chromosome-like 2	0.14	0.0025	69.42	0.00785
Ceacam14	carcinoembryonic antigen-related cell adhesion molecule 14	0.73	0.00106	42.62	0.00077
Ceacam20	carcinoembryonic antigen-related cell adhesion molecule 20	0.32	0.00256	506.76	0.0003
Cebpd	CCAAT/enhancer binding protein (C/EBP), delta	0.74	0.00447	1.80	0.00015
Celf1	CUGBP, Elav-like family member 1	0.80	0.00468	1.25	0.00042
Cenpb	centromere protein B	0.76	0.00372	1.29	0.0003
Cenpc1	centromere protein C1	0.76	0.00144	2.57	0.00011
Cenpj	centromere protein J	0.82	0.00987	1.17	0.00615
Cenpt	centromere protein T	0.79	0.03903	1.39	0.00217
Cep104	centrosomal protein 104	0.79	0.00455	1.46	0.00046
Cep120	centrosomal protein 120	0.72	0.0024	1.90	0.00026
Cep164	centrosomal protein 164	0.80	0.04932	1.26	0.01207
Cep19	centrosomal protein 19	0.59	0.00144	14.65	0.0001
Cep192	centrosomal protein 192	0.56	0.00111	1.97	0.00099
Cep295nl	CEP295 N-terminal like	0.84	0.04386	1.15	0.0112
Cep350	centrosomal protein 350	0.67	0.01046	2.66	0.00061
Cep76	centrosomal protein 76	0.79	0.01733	1.40	0.00266
Cep83	centrosomal protein 83	0.24	0.00246	2.01	0.00446
Cep95	centrosomal protein 95	0.49	0.00044	2.66	0.00057
Cercam	cerebral endothelial cell adhesion molecule	0.72	0.0015	1.44	0.00016
Ces1a	carboxylesterase 1A	0.56	0.02708	3.04	0.0021
Ces1e	carboxylesterase 1E	0.54	0.00292	1.33	0.00056
Ces1f	carboxylesterase 1F	0.49	0.00285	5.83	0.00428
Ces2f	carboxylesterase 2F	0.74	0.00215	1.19	0.00484
Cetn4	centrin 4	0.82	0.00545	1.55	0.00069
Cfap161	cilia and flagella associated protein 161	0.48	0.00158	1.36	0.00506
Cfap47		0.26	0.00256	1.91	0.0265
Cfap97	cilia and flagella associated protein 97	0.35	0.00395	6.62	0.01046
Cfi	complement component factor i	0.66	0.00394	2.05	0.00132
Cflar	CASP8 and FADD-like apoptosis regulator	0.10	0.0093	8.02	0.01024
Cgas		0.21	0.01343	58.64	0.0042
Cgn	cingulin	0.50	0.00075	10.7	0.0002
Cgrrf1	cell growth regulator with ring finger domain 1	0.70	0.00036	1.63	0.00015
Chaf1a	chromatin assembly factor 1, subunit A (p150)	0.82	0.00247	1.42	0.00033
Chchd3	coiled-coil-helix-coiled-coil-helix domain containing 3	0.76	0.00163	1.20	0.00096
Chchd7	coiled-coil-helix-coiled-coil-helix domain containing 7	0.83	0.01818	1.28	0.00206
Chd2	chromodomain helicase DNA binding protein 2	0.28	0.00055	1.42	0.00252
Chdh	choline dehydrogenase	0.79	0.01261	1.50	0.0005
Chek2	checkpoint kinase 2	0.80	0.0016	1.32	0.00412
Cherp	calcium homeostasis endoplasmic reticulum protein	0.60	0.00041	7.38	0.00006
Chia1	chitinase, acidic 1	0.81	0.03048	1.29	0.00522
Chml	choroideremia-like	0.81	0.00491	1.41	0.00876
Chmp1a	charged multivesicular body protein 1A	0.79	0.00057	1.17	0.00165
Chmp5	charged multivesicular body protein 5	1.22	0.01022	0.81	0.02391
Chordc1	cysteine and histidine-rich domain (CHORD)-containing, zinc-binding protein 1	0.73	0.00034	1.28	0.00177
Chrdl2	chordin-like 2	0.79	0.00393	1.22	0.01582
Chrna6	cholinergic receptor, nicotinic, alpha polypeptide 6	0.08	0.00463	23.97	0.00009
Chst1	carbohydrate (keratan sulfate Gal-6) sulfotransferase 1	0.67	0.00163	1.28	0.01056
Chst12	carbohydrate sulfotransferase 12	0.64	0.0003	1.65	0.00143
Chst2	carbohydrate sulfotransferase 2	0.38	0.01289	6.75	0.01739
Chtf8	CTF8, chromosome transmission fidelity factor 8	0.68	0.00144	1.17	0.0054
Chtop	chromatin target of PRMT1	0.72	0.0127	1.50	0.00298
Ciao1	cytosolic iron-sulfur protein assembly 1	0.84	0.00765	1.32	0.00081
Cinp	cyclin-dependent kinase 2 interacting protein	0.83	0.00122	1.18	0.00881
Ciz1	CDKN1A interacting zinc finger protein 1	0.77	0.0044	1.32	0.00052
Ckap4	cytoskeleton-associated protein 4	0.72	0.01343	1.36	0.00207
Clasp1	CLIP associating protein 1	0.72	0.00855	1.16	0.00836
Clca2	chloride channel accessory 2	0.56	0.00086	6.02	0.00012
Clca4b	chloride channel accessory 4B	0.73	0.00112	1.36	0.00098
Cldn14	claudin 14	0.46	0.00993	1.96	0.00388
Cldn15	claudin 15	1.19	0.01469	0.61	0.00042
Cldn20	claudin 20	0.57	0.00155	1.57	0.00037
Cldn22	claudin 22	0.64	0.00228	2.15	0.00042
Cldn3	claudin 3	0.70	0.00333	1.77	0.00018
Clec2h	C-type lectin domain family 2, member h	0.22	0.00828	7.07	0.00042
Clec4a2	C-type lectin domain family 4, member a2	0.30	0.00145	6.16	0.00285
Clec4a4	C-type lectin domain family 4, member a4	1.22	0.02441	0.41	0.00028
Clic6	chloride intracellular channel 6	2.00	0.04139	0.08	0.00041
Clint1	clathrin interactor 1	0.71	0.00352	1.39	0.00019
Clmp	CXADR-like membrane protein	0.72	0.00399	1.97	0.0004
Cln6	ceroid-lipofuscinosis, neuronal 6	0.78	0.00135	1.40	0.00072
Cln8	ceroid-lipofuscinosis, neuronal 8	0.77	0.00031	1.39	0.00155
Clpb	ClpB caseinolytic peptidase B	0.72	0.00074	1.44	0.00031
Clrn1	clarin 1	0.62	0.00113	1.65	0.00338
Clspn	claspin	0.84	0.02356	1.18	0.00983
Clstn2	calsyntenin 2	0.77	0.00624	1.23	0.00373
Clta	clathrin, light polypeptide (Lca)	1.20	0.00458	0.75	0.00021
Cltc	clathrin, heavy polypeptide (Hc)	0.60	0.0004	1.49	0.00086
Cltrn		0.73	0.02229	1.33	0.00392
Cluap1	clusterin associated protein 1	0.69	0.00053	4.20	0.00007
Cluh	clustered mitochondria (cluA/CLU1) homolog	1.17	0.03528	0.73	0.00214
Cma1	chymase 1, mast cell	0.78	0.00375	6.00	0.00016
Cmah	cytidine monophospho-N-acetylneuraminic acid hydroxylase	0.46	0.00274	1.58	0.00228
Cmc1	COX assembly mitochondrial protein 1	0.50	0.00547	3.21	0.01876
Cmtm7	CKLF-like MARVEL transmembrane domain containing 7	0.82	0.01733	1.37	0.00414
Cmtm8	CKLF-like MARVEL transmembrane domain containing 8	0.84	0.01113	1.39	0.0015
Cnga1	cyclic nucleotide gated channel alpha 1	0.77	0.00197	1.43	0.00043
Cnot4	CCR4-NOT transcription complex, subunit 4	0.71	0.00884	1.22	0.0057
Cnot6	CCR4-NOT transcription complex, subunit 6	0.77	0.00223	1.27	0.0066
Cnot6l	CCR4-NOT transcription complex, subunit 6-like	0.80	0.00513	1.17	0.00512
Cnppd1	cyclin Pas1/PHO80 domain containing 1	2.47	0.00289	0.49	0.0293
Cntn5	contactin 5	0.73	0.00175	1.15	0.00271
Cobl	cordon-bleu WH2 repeat	0.79	0.01159	1.22	0.00591
Cog1	component of oligomeric golgi complex 1	0.77	0.00353	1.28	0.00107
Cog5	component of oligomeric golgi complex 5	0.77	0.00108	1.26	0.00234
Cog7	component of oligomeric golgi complex 7	0.81	0.00937	1.42	0.0026
Col11a2	collagen, type XI, alpha 2	0.51	0.00086	1.28	0.01783
Col18a1	collagen, type XVIII, alpha 1	0.30	0.00073	2.88	0.00037
Col19a1	collagen, type XIX, alpha 1	0.70	0.00274	1.18	0.02098
Col24a1	collagen, type XXIV, alpha 1	0.53	0.02774	16.33	0.00625
Col4a3	collagen, type IV, alpha 3	0.53	0.00129	1.39	0.00098
Col4a3bp	collagen, type IV, alpha 3 (Goodpasture antigen) binding protein	0.82	0.03748	1.29	0.00145
Col5a3	collagen, type V, alpha 3	0.13	0.0003	3.45	0.00043
Col6a5	collagen, type VI, alpha 5	0.56	0.03949	5.12	0.00119
Colec10	collectin sub-family member 10	0.38	0.00062	1.52	0.00029
Colec11	collectin sub-family member 11	0.11	0.00227	#DIV/0!	0.01062
Colgalt1	collagen beta(1-O)galactosyltransferase 1	0.42	0.00071	1.55	0.0008
Colgalt2	collagen beta(1-O)galactosyltransferase 2	0.72	0.0004	1.34	0.00015
Commd4	COMM domain containing 4	0.73	0.00162	1.35	0.00145
Commd7	COMM domain containing 7	0.77	0.00459	2.05	0.00208
Commd9	COMM domain containing 9	0.82	0.01316	1.21	0.00967
Comp	cartilage oligomeric matrix protein	0.83	0.00365	1.24	0.00076
Comtd1	catechol-O-methyltransferase domain containing 1	0.76	0.00042	1.18	0.00229
Copb2	coatomer protein complex, subunit beta 2 (beta prime)	0.68	0.00168	1.54	0.00025
Copg1	coatomer protein complex, subunit gamma 1	0.83	0.005	1.24	0.00032
Cops7a	COP9 signalosome subunit 7A	0.83	0.00201	1.21	0.0031
Cops8	COP9 signalosome subunit 8	0.85	0.01025	1.19	0.00939
Coq2	coenzyme Q2 4-hydroxybenzoate polyprenyltransferase	0.76	0.00932	1.17	0.01191
Coq9	coenzyme Q9	0.82	0.00517	1.47	0.00015
Corin	corin	0.80	0.00246	1.19	0.00071
Coro1b	coronin, actin binding protein 1B	0.79	0.02485	5.54	0.00188
Coro2a	coronin, actin binding protein 2A	0.79	0.00162	1.42	0.0002
Cox14	cytochrome c oxidase assembly protein 14	0.65	0.00131	1.22	0.00274
Cox18	cytochrome c oxidase assembly protein 18	0.76	0.00852	1.42	0.00051
Cox6a1	cytochrome c oxidase subunit VIa polypeptide 1	0.82	0.00705	1.28	0.00137
Cox6b2	cytochrome c oxidase subunit VIb polypeptide 2	0.85	0.00311	1.31	0.00036
Cox7a2	cytochrome c oxidase subunit VIIa 2	1.51	0.00155	0.59	0.00067
Cox7b2	cytochrome c oxidase subunit VIIb2	0.85	0.00255	1.35	0.00124
Cox8c	cytochrome c oxidase subunit VIIIc	0.77	0.0017	1.33	0.00075
Cpa6	carboxypeptidase A6	0.36	0.00036	8.11	0.00012
Cpd	carboxypeptidase D	0.45	0.00183	2.08	0.00113
Cpeb1	cytoplasmic polyadenylation element binding protein 1	0.19	0.0029	1.60	0.0144
Cpne8	copine VIII	0.71	0.00605	2.45	0.00006
Cpped1	calcineurin-like phosphoesterase domain containing 1	0.54	0.00065	2.17	0.00007
Cps1	carbamoyl-phosphate synthetase 1	0.84	0.01535	1.17	0.00391
Cpt1a	carnitine palmitoyltransferase 1a, liver	0.74	0.00683	1.59	0.00035
Cpt1b	carnitine palmitoyltransferase 1b, muscle	0.85	0.00932	1.23	0.0396
Creb3l1	cAMP responsive element binding protein 3-like 1	0.56	0.00053	3.08	0.00016
Creb3l4	cAMP responsive element binding protein 3-like 4	1.32	0.00313	0.60	0.00015
Creg1	cellular repressor of E1A-stimulated genes 1	0.60	0.00346	1.24	0.0011
Creg2	cellular repressor of E1A-stimulated genes 2	0.21	0.01847	6.03	0.00914
Crisp4	cysteine-rich secretory protein 4	0.65	0.00208	1.60	0.00247
Crispld2	cysteine-rich secretory protein LCCL domain containing 2	0.73	0.00884	1.97	0.0034
Crmp1	collapsin response mediator protein 1	0.78	0.00151	1.41	0.00595
Crppa		0.66	0.00255	1.18	0.00507
Crtac1	cartilage acidic protein 1	0.63	0.00141	1.62	0.00015
Cry1	cryptochrome 1 (photolyase-like)	0.80	0.01938	1.89	0.00022
Cs	citrate synthase	0.82	0.01255	1.45	0.00071
Csde1	cold shock domain containing E1, RNA binding	0.62	0.00078	2.58	0.00012
Csf2rb	colony stimulating factor 2 receptor, beta, low-affinity (granulocyte-macrophage)	0.83	0.00259	1.58	0.00016
Csn1s1	casein alpha s1	0.69	0.00399	6.95	0.00058
Csnk1d	casein kinase 1, delta	0.84	0.00862	2.02	0.0001
Csnk1e	casein kinase 1, epsilon	0.85	0.00516	1.26	0.00171
Csnk1g1	casein kinase 1, gamma 1	0.67	0.00138	1.76	0.00012
Csrp3	cysteine and glycine-rich protein 3	0.78	0.00645	1.77	0.00039
Csta3		0.57	0.00103	1.32	0.00141
Ctbp1	C-terminal binding protein 1	0.66	0.00044	1.36	0.0005
Ctbp2	C-terminal binding protein 2	0.61	0.00098	2.49	0.00037
Ctcfl	CCCTC-binding factor (zinc finger protein)-like	0.80	0.00463	1.35	0.00023
Cthrc1	collagen triple helix repeat containing 1	0.84	0.00856	1.38	0.00072
Ctif	CBP80/20-dependent translation initiation factor	0.67	0.00343	1.66	0.00031
Ctnnbip1	catenin beta interacting protein 1	0.77	0.00306	1.79	0.00018
Ctps2	cytidine 5'-triphosphate synthase 2	0.55	0.00034	3.84	0.00012
Ctrc	chymotrypsin C (caldecrin)	0.85	0.01483	1.32	0.00052
Ctse	cathepsin E	0.78	0.00138	1.25	0.00126
Ctsg	cathepsin G	0.80	0.00804	1.39	0.00066
Ctsl	cathepsin L	0.38	0.00053	5.12	0.00031
Ctsw	cathepsin W	0.24	0.00704	3.30	0.00428
Ctsz	cathepsin Z	0.82	0.00254	1.19	0.00221
Ctu2	cytosolic thiouridylase subunit 2	0.85	0.02839	1.33	0.0009
Ctxn1	cortexin 1	0.53	0.00131	2.34	0.00044
Cul2	cullin 2	0.84	0.00754	1.56	0.0004
Cul7	cullin 7	0.81	0.01635	1.22	0.0013
Cux2	cut-like homeobox 2	0.81	0.00653	1.29	0.00199
Cxcl12	chemokine (C-X-C motif) ligand 12	0.52	0.00858	3.10	0.00124
Cxcl3	chemokine (C-X-C motif) ligand 3	0.19	0.00257	1.78	0.01158
Cycs	cytochrome c, somatic	0.74	0.00326	1.47	0.00034
Cyp21a1	cytochrome P450, family 21, subfamily a, polypeptide 1	0.69	0.00109	1.16	0.01088
Cyp2a5	cytochrome P450, family 2, subfamily a, polypeptide 5	0.75	0.01628	67.4	0.00006
Cyp3a57	cytochrome P450, family 3, subfamily a, polypeptide 57	0.29	0.00598	7.91	0.01379
Cystm1	cysteine-rich transmembrane module containing 1	0.70	0.00139	1.38	0.00075
D2hgdh	D-2-hydroxyglutarate dehydrogenase	0.78	0.00565	1.18	0.00573
Dab1	disabled 1	0.72	0.00306	1.16	0.01413
Dad1	defender against cell death 1	0.42	0.00141	2.97	0.00045
Daglb	diacylglycerol lipase, beta	0.77	0.00208	1.18	0.00186
Dapk2	death-associated protein kinase 2	0.36	0.00149	1.66	0.00025
Daw1	dynein assembly factor with WDR repeat domains 1	0.75	0.00129	1.19	0.00678
Dazap1	DAZ associated protein 1	0.73	0.00135	1.59	0.00029
Dbndd1	dysbindin (dystrobrevin binding protein 1) domain containing 1	0.73	0.01098	1.50	0.00341
Dbt	dihydrolipoamide branched chain transacylase E2	0.81	0.01479	1.42	0.00125
Dcaf12l2	DDB1 and CUL4 associated factor 12-like 2	0.54	0.02066	11.96	0.00086
Dcaf15	DDB1 and CUL4 associated factor 15	0.71	0.00319	1.19	0.0252
Dcakd	dephospho-CoA kinase domain containing	0.78	0.00568	1.32	0.00023
Dcdc2a	doublecortin domain containing 2a	0.78	0.01404	1.32	0.00082
Dcdc2b	doublecortin domain containing 2b	0.79	0.00953	1.24	0.00183
Dchs1	dachsous cadherin related 1	0.34	0.00526	#DIV/0!	0.00041
Dcpp3	demilune cell and parotid protein 3	0.10	0.00055	9.41	0.00011
Dct	dopachrome tautomerase	0.82	0.00369	1.41	0.00009
Dctn4	dynactin 4	0.78	0.00519	1.50	0.00018
Dctn6	dynactin 6	0.77	0.00125	1.73	0.00012
Dcun1d2	DCN1, defective in cullin neddylation 1, domain containing 2 (S. cerevisiae)	0.73	0.00163	1.49	0.00137
Dcun1d3	DCN1, defective in cullin neddylation 1, domain containing 3 (S. cerevisiae)	0.82	0.00404	1.87	0.00015
Dcun1d5	DCN1, defective in cullin neddylation 1, domain containing 5 (S. cerevisiae)	0.83	0.00365	1.31	0.00149
Dcxr	dicarbonyl L-xylulose reductase	0.27	0.00076	2.43	0.00031
Ddc	dopa decarboxylase	0.74	0.00106	1.18	0.01243
Ddi2	DNA-damage inducible protein 2	0.76	0.005	1.37	0.00209
Ddx1	DEAD (Asp-Glu-Ala-Asp) box polypeptide 1	1.26	0.03786	0.72	0.033
Ddx18	DEAD (Asp-Glu-Ala-Asp) box polypeptide 18	0.74	0.00953	1.53	0.00037
Ddx21	DEAD (Asp-Glu-Ala-Asp) box polypeptide 21	0.84	0.00272	1.16	0.00558
Ddx28	DEAD (Asp-Glu-Ala-Asp) box polypeptide 28	0.81	0.00582	1.22	0.01332
Ddx39b	DEAD (Asp-Glu-Ala-Asp) box polypeptide 39B	0.76	0.00878	1.49	0.00034
Ddx52	DEAD (Asp-Glu-Ala-Asp) box polypeptide 52	0.83	0.00377	1.31	0.00104
Defa17	defensin, alpha, 17	0.81	0.00061	1.38	0.00062
Defa25	defensin, alpha, 25	0.53	0.00063	3.02	0.00017
Defa26	defensin, alpha, 26	0.67	0.00074	735.52	0.00014
Defa3	defensin, alpha, 3	0.78	0.00188	1.20	0.00957
Defb42	defensin beta 42	0.77	0.00163	1.28	0.00347
Degs1	delta(4)-desaturase, sphingolipid 1	0.79	0.0101	1.26	0.00162
Dennd4b	DENN/MADD domain containing 4B	0.78	0.024	1.39	0.00505
Dennd5b	DENN/MADD domain containing 5B	0.82	0.04646	1.17	0.04044
Dennd6b	DENN/MADD domain containing 6B	0.75	0.00054	1.30	0.00467
Desi1	desumoylating isopeptidase 1	0.80	0.00222	1.32	0.0014
Desi2	desumoylating isopeptidase 2	0.50	0.00117	1.24	0.02713
Dgat1	diacylglycerol O-acyltransferase 1	0.48	0.00082	2.18	0.00025
Dgat2	diacylglycerol O-acyltransferase 2	0.52	0.00057	2.09	0.00076
Dgcr2	DiGeorge syndrome critical region gene 2	0.70	0.01107	1.29	0.0017
Dgkb	diacylglycerol kinase, beta	0.77	0.00224	1.47	0.0004
Dglucy	D-glutamate cyclase	0.85	0.00411	1.44	0.00024
Dhcr7	7-dehydrocholesterol reductase	0.66	0.00513	1.45	0.00094
Dhdh	dihydrodiol dehydrogenase (dimeric)	0.83	0.01129	1.16	0.00049
Dhrs11	dehydrogenase/reductase (SDR family) member 11	0.79	0.0014	1.71	0.00352
Dhrs2	dehydrogenase/reductase member 2	0.76	0.00063	1.39	0.00047
Dhx15	DEAH (Asp-Glu-Ala-His) box polypeptide 15	0.61	0.03051	1.99	0.00587
Dhx16	DEAH (Asp-Glu-Ala-His) box polypeptide 16	0.75	0.00251	1.38	0.0002
Dhx32	DEAH (Asp-Glu-Ala-His) box polypeptide 32	0.82	0.00133	1.18	0.00214
Dhx33	DEAH (Asp-Glu-Ala-His) box polypeptide 33	0.73	0.00495	1.55	0.00042
Dhx35	DEAH (Asp-Glu-Ala-His) box polypeptide 35	1.69	0.00325	0.62	0.00088
Dhx36	DEAH (Asp-Glu-Ala-His) box polypeptide 36	0.82	0.00939	1.28	0.00233
Dhx40	DEAH (Asp-Glu-Ala-His) box polypeptide 40	0.69	0.00102	1.32	0.0058
Dhx58	DEXH (Asp-Glu-X-His) box polypeptide 58	0.79	0.00653	1.20	0.0025
Diaph1	diaphanous related formin 1	0.64	0.00546	1.37	0.01482
Diaph2	diaphanous related formin 2	0.85	0.02962	1.19	0.0083
Dio1	deiodinase, iodothyronine, type I	0.76	0.00282	1.44	0.00031
Dip2b	disco interacting protein 2 homolog B	0.74	0.01211	1.34	0.00253
Dipk2b		0.73	0.0066	2.81	0.00017
Dkkl1	dickkopf-like 1	0.48	0.00771	4.10	0.02833
Dleu7	deleted in lymphocytic leukemia, 7	0.71	0.00133	1.56	0.00559
Dlg2	discs large MAGUK scaffold protein 2	0.80	0.01397	1.34	0.00044
Dlg4	discs large MAGUK scaffold protein 4	0.80	0.0028	1.44	0.00092
Dlgap2	DLG associated protein 2	0.78	0.00171	2.17	0.00048
Dll4	delta like canonical Notch ligand 4	0.64	0.00273	1.27	0.00116
Dmbx1	diencephalon/mesencephalon homeobox 1	0.35	0.0044	3.88	0.00711
Dmgdh	dimethylglycine dehydrogenase precursor	0.57	0.00473	1.27	0.01071
Dmtn	dematin actin binding protein	0.77	0.02323	2.06	0.02492
Dna2	DNA replication helicase/nuclease 2	0.84	0.0067	1.36	0.00106
Dnaaf3	dynein, axonemal assembly factor 3	0.85	0.00405	1.67	0.00032
Dnah17	dynein, axonemal, heavy chain 17	0.28	0.01261	4.46	0.00598
Dnaic2	dynein, axonemal, intermediate chain 2	0.75	0.00129	1.59	0.00014
Dnaja1	DnaJ heat shock protein family (Hsp40) member A1	0.32	0.00071	1.64	0.01863
Dnaja2	DnaJ heat shock protein family (Hsp40) member A2	0.78	0.00086	1.67	0.00015
Dnajb5	DnaJ heat shock protein family (Hsp40) member B5	0.68	0.00135	1.24	0.00085
Dnajb8	DnaJ heat shock protein family (Hsp40) member B8	0.81	0.00322	1.44	0.00023
Dnajc11	DnaJ heat shock protein family (Hsp40) member C11	0.58	0.00135	1.27	0.00022
Dnajc14	DnaJ heat shock protein family (Hsp40) member C14	0.82	0.04503	1.23	0.00755
Dnajc18	DnaJ heat shock protein family (Hsp40) member C18	0.80	0.01242	1.53	0.00019
Dnajc19	DnaJ heat shock protein family (Hsp40) member C19	0.81	0.00236	1.15	0.00189
Dnajc25	DnaJ heat shock protein family (Hsp40) member C25	0.85	0.02613	2.08	0.00007
Dnajc8	DnaJ heat shock protein family (Hsp40) member C8	0.82	0.00219	1.68	0.00026
Dnhd1	dynein heavy chain domain 1	0.59	0.00258	1.87	0.016
Dnm1l	dynamin 1-like	0.64	0.00215	1.27	0.00104
Dnm2	dynamin 2	0.18	0.00284	4.58	0.01794
Dnmt1	DNA methyltransferase (cytosine-5) 1	0.55	0.00104	2.98	0.00059
Dnph1	2'-deoxynucleoside 5'-phosphate N-hydrolase 1	0.51	0.04139	27.91	0.00184
Dock1	dedicator of cytokinesis 1	0.55	0.00317	3.06	0.0002
Dock10	dedicator of cytokinesis 10	1.37	0.00614	0.23	0.0004
Dock2	dedicator of cyto-kinesis 2	0.73	0.00596	2.15	0.00575
Dock4	dedicator of cytokinesis 4	0.82	0.03418	1.17	0.02104
Dock6	dedicator of cytokinesis 6	0.75	0.02481	1.21	0.03027
Dock7	dedicator of cytokinesis 7	0.76	0.02278	1.18	0.00674
Dpep3	dipeptidase 3	0.40	0.04344	11.22	0.01441
Dpf3	D4, zinc and double PHD fingers, family 3	0.83	0.00249	1.31	0.00377
Dph2	DPH2 homolog	0.74	0.00089	1.27	0.00069
Dpp4	dipeptidylpeptidase 4	0.78	0.01055	1.52	0.00169
Dppa2	developmental pluripotency associated 2	0.70	0.00038	1.39	0.0028
Dppa5a	developmental pluripotency associated 5A	0.16	0.00165	2.17	0.02463
Dpysl3	dihydropyrimidinase-like 3	0.82	0.01958	1.28	0.00119
Drc3	dynein regulatory complex subunit 3	0.76	0.00401	1.30	0.00145
Drd3	dopamine receptor D3	0.76	0.00419	3.24	0.00012
Dtnb	dystrobrevin, beta	0.79	0.00129	1.52	0.00107
Dtwd2	DTW domain containing 2	0.77	0.00988	1.33	0.00299
Dtymk	deoxythymidylate kinase	0.54	0.00305	1.92	0.02549
Duoxa2	dual oxidase maturation factor 2	0.50	0.007	5.02	0.00062
Dusp1	dual specificity phosphatase 1	0.80	0.0149	1.22	0.00552
Dusp11	dual specificity phosphatase 11 (RNA/RNP complex 1-interacting)	0.73	0.00291	1.38	0.00341
Dusp26	dual specificity phosphatase 26 (putative)	0.57	0.00114	1.23	0.00798
Dusp28	dual specificity phosphatase 28	0.44	0.00176	6.11	0.00014
Dydc2	DPY30 domain containing 2	0.80	0.00082	1.61	0.00026
Dym	dymeclin	0.84	0.00808	1.46	0.00034
Dync2li1	dynein cytoplasmic 2 light intermediate chain 1	0.67	0.02898	2.42	0.00074
Dynll1	dynein light chain LC8-type 1	0.65	0.00148	3.21	0.00055
Dynll2	dynein light chain LC8-type 2	0.85	0.00143	1.15	0.00355
Dynlt1c	dynein light chain Tctex-type 1C	0.74	0.00374	1.19	0.0266
Dyrk1a	dual-specificity tyrosine-(Y)-phosphorylation regulated kinase 1a	0.80	0.00263	1.36	0.00286
Dyrk4	dual-specificity tyrosine-(Y)-phosphorylation regulated kinase 4	1.34	0.04409	0.46	0.00158
Dysf	dysferlin	0.61	0.00078	2.39	0.00025
Dytn	dystrotelin	0.76	0.00149	1.48	0.00072
E2f3	E2F transcription factor 3	0.39	0.00493	1.78	0.00499
Eaf1	ELL associated factor 1	0.77	0.00389	1.93	0.00015
Eaf2	ELL associated factor 2	0.78	0.00918	1.84	0.00035
Ebp	phenylalkylamine Ca2+ antagonist (emopamil) binding protein	0.85	0.00126	1.33	0.00038
Echdc1	enoyl Coenzyme A hydratase domain containing 1	0.59	0.00031	2.47	0.00014
Echdc2	enoyl Coenzyme A hydratase domain containing 2	0.45	0.00246	1.17	0.02429
Echs1	enoyl Coenzyme A hydratase, short chain, 1, mitochondrial	0.64	0.00574	1.19	0.01073
Ecpas		0.54	0.00038	1.40	0.00103
Ecrg4		0.84	0.00155	1.38	0.00381
Ect2l	epithelial cell transforming sequence 2 oncogene-like	0.82	0.00882	1.42	0.00007
Edem2	ER degradation enhancer, mannosidase alpha-like 2	0.34	0.00264	13.77	0.00136
Ednra	endothelin receptor type A	0.63	0.0009	2.71	0.00032
Eea1	early endosome antigen 1	0.83	0.00526	1.26	0.0039
Eef1akmt3	EEF1A lysine methyltransferase 3	0.82	0.02296	1.56	0.0093
Eef1d	eukaryotic translation elongation factor 1 delta (guanine nucleotide exchange protein)	0.63	0.00099	1.17	0.00438
Eef1e1	eukaryotic translation elongation factor 1 epsilon 1	0.63	0.00271	2.05	0.0002
Efhb	EF hand domain family, member B	0.43	0.00263	1.93	0.012
Efhc2	EF-hand domain (C-terminal) containing 2	0.78	0.00676	1.25	0.00106
Efl1	elongation factor like GPTase 1	0.29	0.00385	1.96	0.02247
Efna3	ephrin A3	0.43	0.0007	1.81	0.0002
Efna4	ephrin A4	0.75	0.00645	1.91	0.00303
Efna5	ephrin A5	0.71	0.00257	3.02	0.00026
Efnb2	ephrin B2	0.67	0.00406	1.35	0.00099
Egfr	epidermal growth factor receptor	0.36	0.00056	2.13	0.00044
Egln1	egl-9 family hypoxia-inducible factor 1	0.42	0.00458	853.68	0.00023
Ehhadh	enoyl-Coenzyme A, hydratase/3-hydroxyacyl Coenzyme A dehydrogenase	0.72	0.00131	1.46	0.00025
Ei24	etoposide induced 2.4 mRNA	0.71	0.0005	1.25	0.00255
Eif2ak1	eukaryotic translation initiation factor 2 alpha kinase 1	0.73	0.00153	1.28	0.00073
Eif2b1	eukaryotic translation initiation factor 2B, subunit 1 (alpha)	0.81	0.00253	1.23	0.00859
Eif2d	eukaryotic translation initiation factor 2D	0.64	0.00053	1.15	0.00028
Eif2s3x	eukaryotic translation initiation factor 2, subunit 3, structural gene X-linked	0.67	0.00168	2.18	0.00013
Eif4a2	eukaryotic translation initiation factor 4A2	0.78	0.02334	1.28	0.0033
Eif4e	eukaryotic translation initiation factor 4E	0.83	0.0027	1.68	0.00017
Eif4ebp3	eukaryotic translation initiation factor 4E binding protein 3	0.77	0.00687	1.28	0.00107
Eif4g1	eukaryotic translation initiation factor 4, gamma 1	0.81	0.0132	1.48	0.00039
Eif4g2	eukaryotic translation initiation factor 4, gamma 2	0.82	0.0057	1.43	0.00015
Eif5	eukaryotic translation initiation factor 5	0.53	0.00141	1.72	0.00505
Elavl2	ELAV like RNA binding protein 1	0.62	0.00171	2.06	0.00014
Elf2	E74-like factor 2	0.76	0.00485	1.34	0.00295
Eloa	elongin A	0.78	0.00064	1.40	0.00075
Elovl1	elongation of very long chain fatty acids (FEN1/Elo2, SUR4/Elo3, yeast)-like 1	0.85	0.00219	1.15	0.00376
Elp4	elongator acetyltransferase complex subunit 4	0.75	0.017	1.19	0.03443
Emc1	ER membrane protein complex subunit 1	0.80	0.00078	1.34	0.00054
Emc4	ER membrane protein complex subunit 4	0.83	0.01481	1.22	0.0008
Emc6	ER membrane protein complex subunit 6	0.74	0.00074	1.23	0.00258
Emc7	ER membrane protein complex subunit 7	0.75	0.00235	1.16	0.01877
Emd	emerin	0.83	0.00226	1.35	0.00086
Eme1	essential meiotic structure-specific endonuclease 1	0.83	0.00232	1.16	0.01748
Eml1	echinoderm microtubule associated protein like 1	0.72	0.00754	1.42	0.00204
Eno2	enolase 2, gamma neuronal	1.41	0.00063	0.81	0.00175
Eno3	enolase 3, beta muscle	0.56	0.0163	1.93	0.00637
Enoph1	enolase-phosphatase 1	0.39	0.02359	5.56	0.00997
Enox2	ecto-NOX disulfide-thiol exchanger 2	0.54	0.01052	3.71	0.00479
Enpp1	ectonucleotide pyrophosphatase/phosphodiesterase 1	1.19	0.01324	0.67	0.00099
Enpp2	ectonucleotide pyrophosphatase/phosphodiesterase 2	1.57	0.00361	0.26	0.00036
Enpp6	ectonucleotide pyrophosphatase/phosphodiesterase 6	0.42	0.00171	2.95	0.00014
Entpd3	ectonucleoside triphosphate diphosphohydrolase 3	0.24	0.00369	7.90	0.00031
Entr1		0.49	0.00254	2.18	0.00015
Eny2	ENY2 transcription and export complex 2 subunit	0.74	0.019	1.34	0.01119
Eogt	EGF domain-specific O-linked N-acetylglucosamine (GlcNAc) transferase	0.69	0.03482	1.31	0.01197
Ep400	E1A binding protein p400	1.47	0.00284	0.75	0.0015
Epb41l4b	erythrocyte membrane protein band 4.1 like 4b	0.64	0.00238	2.20	0.00122
Ephb1	Eph receptor B1	0.74	0.00855	1.27	0.00082
Ephb3	Eph receptor B3	0.48	0.00072	1.49	0.00384
Epp13	epididymal protein 13	0.38	0.00078	1.25	0.00045
Eps15	epidermal growth factor receptor pathway substrate 15	0.65	0.00076	5.66	0.00009
Eras	ES cell-expressed Ras	0.41	0.04663	19.27	0.00846
Erbb2	erb-b2 receptor tyrosine kinase 2	0.77	0.00098	1.25	0.00631
Ercc3	excision repair cross-complementing rodent repair deficiency, complementation group 3	0.50	0.00104	2.23	0.00014
Ercc4	excision repair cross-complementing rodent repair deficiency, complementation group 4	0.64	0.00062	1.39	0.00091
Ercc6	excision repair cross-complementing rodent repair deficiency, complementation group 6	0.83	0.02221	1.24	0.00083
Ercc6l	excision repair cross-complementing rodent repair deficiency complementation group 6 like	0.68	0.00863	1.76	0.00048
Ercc6l2	excision repair cross-complementing rodent repair deficiency, complementation group 6 like 2	0.69	0.00477	1.25	0.00435
Erf	Ets2 repressor factor	0.76	0.0029	1.25	0.00007
Ergic1	endoplasmic reticulum-golgi intermediate compartment (ERGIC) 1	0.85	0.00258	1.27	0.00102
Ergic3	ERGIC and golgi 3	0.82	0.01636	1.35	0.00029
Erh	ERH mRNA splicing and mitosis factor	0.81	0.00256	1.44	0.00102
Erlec1	endoplasmic reticulum lectin 1	0.81	0.00433	1.23	0.00148
Ermn	ermin, ERM-like protein	0.74	0.00106	1.17	0.00936
Ern2	endoplasmic reticulum (ER) to nucleus signalling 2	0.39	0.00213	6.75	0.00049
Esp22		0.83	0.00137	1.21	0.00296
Esp5		0.35	0.00472	8.14	0.00035
Esrra	estrogen related receptor, alpha	0.55	0.00034	1.96	0.00027
Ess2		0.83	0.01488	1.61	0.00049
Etfbl		0.78	0.00709	2.01	0.00075
Etv5	ets variant 5	1.64	0.00153	0.70	0.00969
Etv6	ets variant 6	0.40	0.00066	1.19	0.01471
Eva1b	eva-1 homolog B (C. elegans)	0.39	0.00032	1.78	0.00048
Evi2a	ecotropic viral integration site 2a	0.69	0.00704	1.17	0.0027
Exoc1	exocyst complex component 1	0.78	0.00791	1.50	0.00055
Exoc4	exocyst complex component 4	0.66	0.003	1.66	0.00013
Exoc8	exocyst complex component 8	0.79	0.00153	1.19	0.00902
Exosc4	exosome component 4	0.81	0.00181	1.29	0.00063
Exosc6	exosome component 6	1.21	0.02058	0.54	0.00024
Exosc7	exosome component 7	0.78	0.00705	1.20	0.01689
Exph5	exophilin 5	0.51	0.00057	1.36	0.00085
Ext2	exostoses (multiple) 2	0.69	0.00542	7.55	0.0001
F12	coagulation factor XII (Hageman factor)	0.76	0.00448	1.84	0.00015
F13a1	coagulation factor XIII, A1 subunit	0.38	0.01267	3.00	0.00291
F3	coagulation factor III	0.77	0.005	1.20	0.02369
Fadd	Fas (TNFRSF6)-associated via death domain	0.64	0.00098	1.35	0.00128
Faf1	Fas-associated factor 1	1.39	0.00422	0.42	0.0003
Fancb	Fanconi anemia, complementation group B	0.84	0.00953	1.32	0.00013
Farp2	FERM, RhoGEF and pleckstrin domain protein 2	0.60	0.00161	2.63	0.00013
Fars2	phenylalanine-tRNA synthetase 2 (mitochondrial)	0.72	0.00305	1.36	0.00217
Farsb	phenylalanyl-tRNA synthetase, beta subunit	0.45	0.00033	1.61	0.00226
Fasn	fatty acid synthase	0.75	0.00791	1.22	0.00381
Fastkd1	FAST kinase domains 1	0.76	0.0007	1.19	0.00267
Fastkd2	FAST kinase domains 2	0.82	0.00524	1.25	0.03176
Fastkd3	FAST kinase domains 3	0.39	0.01708	1.49	0.01641
Fbl	fibrillarin	0.04	0.00577	6.11	0.01095
Fblim1	filamin binding LIM protein 1	0.66	0.00178	1.35	0.00062
Fbln1	fibulin 1	0.13	0.00028	8.67	0.00031
Fbln5	fibulin 5	0.36	0.00782	1.31	0.01938
Fbxl12	F-box and leucine-rich repeat protein 12	0.78	0.01612	1.47	0.00117
Fbxl17	F-box and leucine-rich repeat protein 17	0.62	0.00304	1.61	0.00139
Fbxl18	F-box and leucine-rich repeat protein 18	0.75	0.00513	1.18	0.00161
Fbxl21	F-box and leucine-rich repeat protein 21	0.82	0.00653	2.60	0.0003
Fbxl22	F-box and leucine-rich repeat protein 22	0.72	0.01387	1.66	0.00727
Fbxl3	F-box and leucine-rich repeat protein 3	0.79	0.00747	1.44	0.00181
Fbxl8	F-box and leucine-rich repeat protein 8	0.77	0.00953	1.56	0.00111
Fbxo15	F-box protein 15	0.30	0.00772	#DIV/0!	0.00067
Fbxo16	F-box protein 16	0.71	0.00153	1.50	0.00052
Fbxo21	F-box protein 21	0.63	0.00754	1.18	0.01233
Fbxw16	F-box and WD-40 domain protein 16	0.60	0.00223	1.31	0.00022
Fbxw17	F-box and WD-40 domain protein 17	0.60	0.00174	1.16	0.00932
Fbxw2	F-box and WD-40 domain protein 2	0.77	0.00403	1.63	0.00058
Fbxw20	F-box and WD-40 domain protein 20	1.31	0.00327	0.55	0.00057
Fbxw22	F-box and WD-40 domain protein 22	0.75	0.01611	1.26	0.00302
Fbxw4	F-box and WD-40 domain protein 4	0.71	0.00526	2.20	0.00046
Fdft1	farnesyl diphosphate farnesyl transferase 1	0.55	0.00106	3.43	0.00071
Fdxr	ferredoxin reductase	0.77	0.00672	1.21	0.00015
Fem1a	feminization 1 homolog a (C. elegans)	0.77	0.00839	1.20	0.00253
Fem1al		0.82	0.0066	1.36	0.0004
Fen1	flap structure specific endonuclease 1	0.69	0.03576	2.09	0.00989
Fer1l4	fer-1-like 4 (C. elegans)	0.62	0.00086	1.19	0.00269
Fes	feline sarcoma oncogene	0.45	0.00065	1.93	0.00031
Fezf2	Fez family zinc finger 2	0.76	0.00336	1.30	0.00589
Fgf9	fibroblast growth factor 9	0.38	0.00153	17.29	0.00058
Fgfr1op2	FGFR1 oncogene partner 2	0.49	0.04132	4.71	0.04148
Fgfr4	fibroblast growth factor receptor 4	0.24	0.01016	7.12	0.02138
Ficd	FIC domain containing	0.65	0.01443	1.68	0.01563
Fkbp11	FK506 binding protein 11	0.72	0.00139	1.59	0.0003
Fkbp15	FK506 binding protein 15	0.81	0.01202	1.18	0.00409
Fkbpl	FK506 binding protein-like	0.83	0.0011	1.25	0.02498
Flacc1		0.71	0.00209	1.15	0.00417
Flcn	folliculin	0.41	0.00227	1.90	0.00086
Fli1	Friend leukemia integration 1	0.75	0.02048	1.17	0.01841
Flnc	filamin C, gamma	0.23	0.00105	1.54	0.03345
Flt3	FMS-like tyrosine kinase 3	0.85	0.00109	1.15	0.00507
Flywch2	FLYWCH family member 2	0.61	0.01313	2.43	0.00079
Fmn2	formin 2	0.71	0.00205	1.51	0.00098
Fnip2	folliculin interacting protein 2	0.74	0.00879	1.29	0.00104
Folr2	folate receptor 2 (fetal)	0.51	0.00162	1.17	0.00599
Fosb	FBJ osteosarcoma oncogene B	0.61	0.00032	1.52	0.00211
Fosl1	fos-like antigen 1	0.43	0.00198	1.55	0.00152
Foxg1	forkhead box G1	0.43	0.00451	5.26	0.00013
Foxj2	forkhead box J2	0.80	0.02136	1.47	0.00033
Foxn2	forkhead box N2	0.40	0.00095	1.22	0.02308
Foxn3	forkhead box N3	0.70	0.00153	1.23	0.00327
Foxo1	forkhead box O1	0.74	0.00226	1.21	0.00077
Foxp2	forkhead box P2	0.70	0.00142	1.20	0.00129
Foxr1	forkhead box R1	0.79	0.00514	1.33	0.00035
Frem1	Fras1 related extracellular matrix protein 1	1.15	0.00286	0.84	0.0039
Frem2	Fras1 related extracellular matrix protein 2	0.82	0.01265	1.21	0.02958
Frmd5	FERM domain containing 5	0.69	0.00213	1.59	0.00124
Frmpd1	FERM and PDZ domain containing 1	0.84	0.01532	1.93	0.00096
Frs3	fibroblast growth factor receptor substrate 3	0.83	0.00157	1.29	0.00071
Fry	FRY microtubule binding protein	0.53	0.00897	1.24	0.01025
Fryl	FRY like transcription coactivator	0.57	0.00055	2.31	0.00007
Fthl17d	ferritin, heavy polypeptide-like 17, member D	0.41	0.00398	2.62	0.03703
Ftmt	ferritin mitochondrial	0.31	0.00044	2.75	0.00027
Ftsj1	FtsJ RNA methyltransferase homolog 1 (E. coli)	0.73	0.00232	1.18	0.0028
Fundc1	FUN14 domain containing 1	0.78	0.00944	1.44	0.00042
Fundc2	FUN14 domain containing 2	0.79	0.01449	1.16	0.02455
Fut10	fucosyltransferase 10	0.44	0.00514	5.07	0.0006
Fut11	fucosyltransferase 11	0.81	0.00696	1.36	0.00067
Fxyd3	FXYD domain-containing ion transport regulator 3	0.76	0.0075	1.46	0.00077
Fxyd4	FXYD domain-containing ion transport regulator 4	0.54	0.00209	5.94	0.00014
Fxyd6	FXYD domain-containing ion transport regulator 6	0.54	0.00117	1.48	0.00025
Fyb	FYN binding protein	0.17	0.00155	#DIV/0!	0.00009
Fzd2	frizzled class receptor 2	0.46	0.00097	3.71	0.00043
Fzd9	frizzled class receptor 9	1.76	0.0029	0.37	0.00028
G6pd2	glucose-6-phosphate dehydrogenase 2	1.33	0.00451	0.60	0.00229
G6pdx	glucose-6-phosphate dehydrogenase X-linked	0.66	0.00255	1.18	0.00069
Gab2	growth factor receptor bound protein 2-associated protein 2	0.24	0.00028	1640.5	0.00014
Gabrb3	gamma-aminobutyric acid (GABA) A receptor, subunit beta 3	0.82	0.00227	1.34	0.0059
Gabrg2	gamma-aminobutyric acid (GABA) A receptor, subunit gamma 2	0.69	0.00324	1.38	0.00017
Gad2	glutamic acid decarboxylase 2	0.60	0.00754	1.45	0.00227
Gadd45a	growth arrest and DNA-damage-inducible 45 alpha	0.76	0.00588	1.43	0.00194
Gadd45gip1	growth arrest and DNA-damage-inducible, gamma interacting protein 1	0.73	0.00092	1.57	0.00013
Galc	galactosylceramidase	0.34	0.00077	5.70	0.00016
Galnt6	polypeptide N-acetylgalactosaminyltransferase 6	0.53	0.00338	1.46	0.00623
Galnt9	polypeptide N-acetylgalactosaminyltransferase 9	0.52	0.00099	1.21	0.00866
Galntl6	UDP-N-acetyl-alpha-D-galactosamine:polypeptide N-acetylgalactosaminyltransferase-like 6	0.62	0.0044	1.20	0.0091
Galr1	galanin receptor 1	1.53	0.00063	0.80	0.00181
Gan	giant axonal neuropathy	0.72	0.00523	1.43	0.00037
Ganab	alpha glucosidase 2 alpha neutral subunit	0.58	0.00196	#DIV/0!	0.001
Gar1	GAR1 ribonucleoprotein	0.65	0.00819	1.40	0.00124
Gask1b		0.62	0.02578	8.89	0.00149
Gata6	GATA binding protein 6	0.76	0.00133	1.29	0.00148
Gatad1	GATA zinc finger domain containing 1	0.70	0.00105	1.45	0.00043
Gatad2a	GATA zinc finger domain containing 2A	0.80	0.0013	1.65	0.00012
Gatb	glutamyl-tRNA(Gln) amidotransferase, subunit B	0.72	0.00864	1.64	0.00044
Gatd1	glutamine amidotransferase like class 1 domain containing 1	0.59	0.00046	3.30	0.00017
Gbp2b	guanylate binding protein 2b	0.63	0.00181	4.37	0.00015
Gbp4	guanylate binding protein 4	0.38	0.01431	9.28	0.03523
Gbp5	guanylate binding protein 5	0.83	0.00871	1.64	0.00417
Gbx2	gastrulation brain homeobox 2	1.29	0.01635	0.80	0.00506
Gcn1		0.68	0.00553	46.71	0.00096
Gcnt4	glucosaminyl (N-acetyl) transferase 4, core 2 (beta-1,6-N-acetylglucosaminyltransferase)	0.71	0.00144	1.48	0.00058
Gdap1l1	ganglioside-induced differentiation-associated protein 1-like 1	0.80	0.00507	4.17	0.00007
Gdf10	growth differentiation factor 10	0.75	0.00646	1.30	0.00131
Gdf2	growth differentiation factor 2	0.81	0.01623	2.62	0.00038
Gdf7	growth differentiation factor 7	0.82	0.00159	1.62	0.00036
Gdpd1	glycerophosphodiester phosphodiesterase domain containing 1	1.48	0.00301	0.57	0.00124
Gdpgp1	GDP-D-glucose phosphorylase 1	0.78	0.00094	1.42	0.0062
Gemin2	gem nuclear organelle associated protein 2	0.80	0.00687	1.57	0.00383
Gemin7	gem nuclear organelle associated protein 7	0.81	0.00241	1.75	0.00048
Gen1	GEN1, Holliday junction 5' flap endonuclease	0.78	0.0066	1.37	0.02204
Gfi1b	growth factor independent 1B	0.81	0.00993	1.32	0.00023
Gfra4	glial cell line derived neurotrophic factor family receptor alpha 4	0.75	0.00071	1.36	0.00049
Gfral	GDNF family receptor alpha like	0.36	0.0099	10.81	0.0147
Gfy	golgi-associated olfactory signaling regulator	0.79	0.00245	1.45	0.00056
Gga3	golgi associated, gamma adaptin ear containing, ARF binding protein 3	0.76	0.00304	1.60	0.00074
Gimap7	GTPase, IMAP family member 7	0.55	0.00106	3.54	0.00006
Gins3	GINS complex subunit 3 (Psf3 homolog)	0.72	0.00076	1.15	0.00129
Gja5	gap junction protein, alpha 5	0.77	0.00107	1.60	0.00069
Gjb5	gap junction protein, beta 5	0.40	0.00541	#DIV/0!	0.00027
Glg1	golgi apparatus protein 1	0.81	0.00192	1.33	0.00059
Gli3	GLI-Kruppel family member GLI3	0.70	0.00129	2.60	0.00013
Glra4	glycine receptor, alpha 4 subunit	0.55	0.00044	1.88	0.00008
Glrx	glutaredoxin	0.65	0.00055	3.70	0.00006
Gls2	glutaminase 2 (liver, mitochondrial)	0.85	0.007	2.65	0.00018
Gm10096	predicted gene 10096	0.77	0.00781	1.37	0.00195
Gm10147	predicted gene 10147	0.61	0.00074	1.86	0.00035
Gm1123	predicted gene 1123	0.84	0.01919	1.26	0.00123
Gm12790	predicted gene 12790	0.72	0.01174	1.19	0.04664
Gm21992	predicted gene 21992	0.68	0.00256	1.24	0.02853
Gm36176	predicted gene, 36176	0.66	0.01503	1.41	0.04833
Gmfb	glia maturation factor, beta	0.69	0.02665	1.29	0.01873
Gml	glycosylphosphatidylinositol anchored molecule like	0.78	0.0143	1.30	0.0054
Gmppb	GDP-mannose pyrophosphorylase B	0.82	0.00409	1.21	0.02668
Gmpr	guanosine monophosphate reductase	0.41	0.00075	3.19	0.00086
Gna12	guanine nucleotide binding protein, alpha 12	0.65	0.00135	1.34	0.00015
Gnao1	guanine nucleotide binding protein, alpha O	0.52	0.00978	3.23	0.01094
Gnb1	guanine nucleotide binding protein (G protein), beta 1	0.60	0.00227	1.61	0.00065
Gnb1l	guanine nucleotide binding protein (G protein), beta polypeptide 1-like	0.79	0.00139	1.30	0.00078
Gnb5	guanine nucleotide binding protein (G protein), beta 5	0.68	0.00261	1.92	0.0003
Gng5	guanine nucleotide binding protein (G protein), gamma 5	0.84	0.00736	1.67	0.00016
Gnpat	glyceronephosphate O-acyltransferase	0.80	0.00259	1.38	0.00161
Golga3	golgi autoantigen, golgin subfamily a, 3	0.74	0.00604	1.27	0.00186
Golgb1	golgi autoantigen, golgin subfamily b, macrogolgin 1	0.64	0.01584	2.09	0.00165
Golim4	golgi integral membrane protein 4	0.73	0.00635	1.64	0.00017
Golph3	golgi phosphoprotein 3	0.71	0.00438	1.20	0.0033
Gopc	golgi associated PDZ and coiled-coil motif containing	0.73	0.0029	1.19	0.00073
Gpat3	glycerol-3-phosphate acyltransferase 3	0.70	0.00345	1.16	0.02367
Gpatch2	G patch domain containing 2	0.63	0.00041	1.26	0.00021
Gpbp1	GC-rich promoter binding protein 1	0.67	0.0119	2.13	0.00271
Gpbp1l1	GC-rich promoter binding protein 1-like 1	0.69	0.00172	1.17	0.01286
Gpc4	glypican 4	0.78	0.00305	1.44	0.00057
Gpcpd1	glycerophosphocholine phosphodiesterase 1	0.67	0.00227	1.96	0.0002
Gper1	G protein-coupled estrogen receptor 1	0.22	0.02511	8.16	0.00138
Gphb5	glycoprotein hormone beta 5	0.73	0.00336	1.20	0.00199
Gpkow	G patch domain and KOW motifs	0.75	0.00346	1.43	0.00025
Gpr141	G protein-coupled receptor 141	0.84	0.00355	1.22	0.00292
Gpr141b		1.20	0.00651	0.66	0.00035
Gpr157	G protein-coupled receptor 157	0.74	0.00083	2.30	0.00022
Gpr17	G protein-coupled receptor 17	0.35	0.00625	2.69	0.04386
Gpr55	G protein-coupled receptor 55	0.09	0.01007	#DIV/0!	0.02263
Gprasp1	G protein-coupled receptor associated sorting protein 1	0.40	0.00115	3.18	0.00134
Gprc5a	G protein-coupled receptor, family C, group 5, member A	0.09	0.00115	2.21	0.04469
Gramd1b	GRAM domain containing 1B	0.64	0.00371	2.14	0.00079
Gramd3	GRAM domain containing 3	1.86	0.00128	0.59	0.002
Gria1	glutamate receptor, ionotropic, AMPA1 (alpha 1)	0.58	0.0018	1.50	0.00453
Grid2ip	glutamate receptor, ionotropic, delta 2 (Grid2) interacting protein 1	0.10	0.00074	4.83	0.0164
Grifin	galectin-related inter-fiber protein	0.48	0.00166	49.68	0.0004
Grk5	G protein-coupled receptor kinase 5	0.75	0.00447	1.56	0.00024
Grp	gastrin releasing peptide	0.76	0.0007	1.25	0.00028
Grrp1	glycine/arginine rich protein 1	0.84	0.00086	1.27	0.00042
Gsdmc	gasdermin C	0.73	0.00171	1.70	0.00023
Gsn	gelsolin	0.64	0.00205	1.69	0.00022
Gsx1	GS homeobox 1	0.46	0.00192	#DIV/0!	0.00049
Gtf2a1l	general transcription factor IIA, 1-like	0.81	0.0007	1.78	0.00006
Gtf2f1	general transcription factor IIF, polypeptide 1	0.84	0.0327	1.28	0.0018
Gtf2ird2	GTF2I repeat domain containing 2	0.64	0.001	1.96	0.00034
Gtf3c1	general transcription factor III C 1	0.72	0.00138	2.06	0.00019
Gtf3c3	general transcription factor IIIC, polypeptide 3	0.77	0.00254	1.29	0.00023
Gtsf1	gametocyte specific factor 1	0.70	0.00294	1.23	0.0041
Gtsf1l	gametocyte specific factor 1-like	0.73	0.00145	1.30	0.00031
Guca1b	guanylate cyclase activator 1B	0.82	0.00742	1.44	0.00007
Guca2b	guanylate cyclase activator 2b (retina)	0.50	0.0016	2.29	0.00012
Gucy2c	guanylate cyclase 2c	1.19	0.00918	0.84	0.01631
Gucy2d	guanylate cyclase 2d	0.77	0.00136	1.44	0.00017
Gzmd	granzyme D	0.70	0.00146	1.36	0.00052
H2-Q4	histocompatibility 2, Q region locus 4	1.19	0.01265	0.68	0.00013
H2-Q7	histocompatibility 2, Q region locus 7	2.29	0.00112	0.68	0.01527
H6pd	hexose-6-phosphate dehydrogenase (glucose 1-dehydrogenase)	1.20	0.00818	0.60	0.00035
Hacd4	3-hydroxyacyl-CoA dehydratase 4	0.75	0.00484	1.37	0.00013
Hamp2	hepcidin antimicrobial peptide 2	0.63	0.0046	1.17	0.01118
Hao2	hydroxyacid oxidase 2	0.59	0.00387	1.26	0.00316
Hap1	huntingtin-associated protein 1	0.57	0.00284	2.60	0.00212
Has2	hyaluronan synthase 2	4.56	0.00367	0.42	0.01528
Hba-x	hemoglobin X, alpha-like embryonic chain in Hba complex	0.78	0.00596	1.30	0.00035
Hbb-bs	hemoglobin, beta adult s chain	0.75	0.00131	1.16	0.01503
Hbs1l	Hbs1-like (S. cerevisiae)	0.78	0.02294	1.29	0.00212
Hdac7	histone deacetylase 7	0.13	0.00201	6.50	0.01082
Hdc	histidine decarboxylase	0.62	0.00046	1.42	0.00031
Hdx	highly divergent homeobox	0.75	0.00967	1.19	0.00152
Heatr1	HEAT repeat containing 1	0.81	0.01007	1.58	0.00023
Heatr5b	HEAT repeat containing 5B	0.64	0.01031	1.15	0.01978
Heatr6	HEAT repeat containing 6	0.69	0.00523	1.24	0.00054
Hectd2	HECT domain E3 ubiquitin protein ligase 2	0.19	0.01232	#DIV/0!	0.01914
Hectd3	HECT domain E3 ubiquitin protein ligase 3	0.53	0.0022	21.34	0.0002
Heg1	heart development protein with EGF-like domains 1	0.76	0.00073	1.38	0.00292
Helb	helicase (DNA) B	1.75	0.00856	0.54	0.01747
Hemgn	hemogen	0.62	0.00214	1.16	0.00505
Hemk1	HemK methyltransferase family member 1	0.01	0.00144	143.37	0.00186
Herc1	HECT and RLD domain containing E3 ubiquitin protein ligase family member 1	0.19	0.00078	2.83	0.00071
Herc4	hect domain and RLD 4	0.76	0.00111	1.19	0.00914
Herc6	hect domain and RLD 6	0.79	0.00625	1.20	0.00944
Hes3	hes family bHLH transcription factor 3	0.35	0.00118	2.38	0.00229
Hey1	hairy/enhancer-of-split related with YRPW motif 1	0.46	0.03418	10.08	0.00098
Hgh1	HGH1 homolog	0.69	0.00121	1.27	0.01063
Hgsnat	heparan-alpha-glucosaminide N-acetyltransferase	0.22	0.00028	6.64	0.00082
Hibadh	3-hydroxyisobutyrate dehydrogenase	0.55	0.01536	2.20	0.00383
Hif3a	hypoxia inducible factor 3, alpha subunit	0.50	0.0063	1.53	0.00335
Hint3	histidine triad nucleotide binding protein 3	0.69	0.00542	2.53	0.00043
Hjv		0.76	0.00226	1.71	0.00021
Hmga1b	high mobility group AT-hook 1B	1.30	0.00319	0.66	0.0006
Hmgb4	high-mobility group box 4	0.38	0.00056	1.73	0.00062
Hmgcs1	3-hydroxy-3-methylglutaryl-Coenzyme A synthase 1	0.80	0.00165	1.87	0.00006
Hmgn3	high mobility group nucleosomal binding domain 3	0.64	0.00078	1.73	0.00016
Hnrnpl	heterogeneous nuclear ribonucleoprotein L	0.81	0.00306	1.36	0.00024
Hnrnpul1	heterogeneous nuclear ribonucleoprotein U-like 1	0.73	0.01073	1.57	0.0006
Hoga1	4-hydroxy-2-oxoglutarate aldolase 1	0.65	0.00139	1.50	0.00029
Homez	homeodomain leucine zipper-encoding gene	0.79	0.01246	1.61	0.01354
Hoxa2	homeobox A2	0.74	0.00965	1.99	0.00057
Hoxa3	homeobox A3	0.69	0.01583	2.48	0.00085
Hoxb3	homeobox B3	0.73	0.00292	1.41	0.00132
Hoxb8	homeobox B8	0.62	0.02119	3.39	0.00145
Hoxc9	homeobox C9	0.73	0.00242	1.65	0.00044
Hoxd3	homeobox D3	0.63	0.00053	1.20	0.00123
Hpcal1	hippocalcin-like 1	0.84	0.01118	1.32	0.00067
Hpcal4	hippocalcin-like 4	0.68	0.0027	1.32	0.00217
Hrct1	histidine rich carboxyl terminus 1	0.68	0.00721	1.84	0.00069
Hrh4	histamine receptor H4	0.75	0.00967	1.16	0.002
Hs3st3a1	heparan sulfate (glucosamine) 3-O-sulfotransferase 3A1	0.60	0.00058	4.03	0.00008
Hsbp1	heat shock factor binding protein 1	0.68	0.00188	1.19	0.00421
Hsd17b1	hydroxysteroid (17-beta) dehydrogenase 1	0.83	0.00391	1.30	0.00132
Hsd17b6	hydroxysteroid (17-beta) dehydrogenase 6	0.73	0.0005	1.18	0.01923
Hsd3b1	hydroxy-delta-5-steroid dehydrogenase, 3 beta- and steroid delta-isomerase 1	0.82	0.00626	1.24	0.02356
Hsdl1	hydroxysteroid dehydrogenase like 1	0.83	0.00427	1.39	0.00252
Hsf1	heat shock factor 1	0.76	0.00261	1.23	0.00098
Hspa4l	heat shock protein 4 like	0.83	0.01228	1.36	0.00038
Hspb11	heat shock protein family B (small), member 11	0.61	0.00705	1.52	0.00624
Hspb2	heat shock protein 2	0.64	0.00082	4.39	0.00031
Hspb6	heat shock protein, alpha-crystallin-related, B6	0.63	0.00055	1.28	0.00054
Hspbap1	Hspb associated protein 1	1.18	0.01197	0.47	0.00023
Htr5b	5-hydroxytryptamine (serotonin) receptor 5B	0.68	0.0013	1.81	0.00026
Htra3	HtrA serine peptidase 3	0.57	0.01135	1.35	0.00842
Huwe1	HECT, UBA and WWE domain containing 1	0.71	0.00251	1.40	0.00231
Iapp	islet amyloid polypeptide	0.81	0.01474	1.44	0.00052
Iars	isoleucine-tRNA synthetase	0.75	0.00235	1.21	0.0025
Idh2	isocitrate dehydrogenase 2 (NADP+), mitochondrial	0.78	0.00251	1.20	0.00132
Idh3b	isocitrate dehydrogenase 3 (NAD+) beta	0.85	0.00047	1.30	0.00086
Idi2	isopentenyl-diphosphate delta isomerase 2	0.70	0.00095	1.21	0.00034
Ier3	immediate early response 3	0.75	0.00533	1.32	0.00336
Ier5l	immediate early response 5-like	0.80	0.00114	1.39	0.0008
Iffo1	intermediate filament family orphan 1	0.76	0.00704	1.57	0.00144
Ifi205	interferon activated gene 205	1.17	0.00889	0.68	0.00391
Ifi214	interferon activated gene 214	0.54	0.00214	5.28	0.00264
Ifna6	interferon alpha 6	0.60	0.00051	2.02	0.00014
Ifnar1	interferon (alpha and beta) receptor 1	0.60	0.00178	1.19	0.03541
Ifrd2	interferon-related developmental regulator 2	0.79	0.00234	1.35	0.00055
Ift20	intraflagellar transport 20	0.73	0.00192	1.34	0.00049
Ift57	intraflagellar transport 57	0.81	0.01904	1.16	0.00365
Igdcc3	immunoglobulin superfamily, DCC subclass, member 3	0.69	0.00747	1.44	0.00116
Igfbpl1	insulin-like growth factor binding protein-like 1	0.81	0.02231	1.19	0.00895
Igfn1	immunoglobulin-like and fibronectin type III domain containing 1	0.44	0.00086	1.40	0.02594
Igha	immunoglobulin heavy constant alpha	0.17	0.00149	39.54	0.01053
Ighd	immunoglobulin heavy constant delta	1.22	0.03876	0.64	0.00505
Ighd5-4	immunoglobulin heavy diversity 5-4	0.22	0.04239	16.01	0.00688
Ikzf1	IKAROS family zinc finger 1	0.16	0.00079	113.98	0.00559
Ikzf2	IKAROS family zinc finger 2	0.47	0.0104	19.59	0.00056
Il10	interleukin 10	0.24	0.00264	1.45	0.01432
Il12a	interleukin 12a	0.28	0.00204	2.95	0.00674
Il12rb2	interleukin 12 receptor, beta 2	0.30	0.00163	2.99	0.0026
Il17rb	interleukin 17 receptor B	1.19	0.0095	0.46	0.00034
Il24	interleukin 24	0.13	0.00072	181.31	0.0001
Il25	interleukin 25	0.47	0.03108	2.78	0.03791
Il31ra	interleukin 31 receptor A	0.67	0.00028	1.20	0.00149
Ildr2	immunoglobulin-like domain containing receptor 2	2.82	0.00371	0.46	0.00492
Ilf3	interleukin enhancer binding factor 3	0.84	0.00512	1.17	0.01181
Ilvbl	ilvB (bacterial acetolactate synthase)-like	0.74	0.00616	1.18	0.00428
Imp4	IMP4, U3 small nucleolar ribonucleoprotein	0.84	0.00958	1.43	0.00082
Impa2	inositol (myo)-1(or 4)-monophosphatase 2	1.30	0.00683	0.55	0.0002
Impad1	inositol monophosphatase domain containing 1	0.80	0.00344	1.77	0.0002
Impg1	interphotoreceptor matrix proteoglycan 1	0.78	0.00364	1.32	0.00103
Incenp	inner centromere protein	0.84	0.00962	1.57	0.00108
Ing4	inhibitor of growth family, member 4	0.26	0.0007	3.04	0.00011
Inmt	indolethylamine N-methyltransferase	0.69	0.02167	1.32	0.01246
Inpp4b	inositol polyphosphate-4-phosphatase, type II	0.57	0.0014	5.22	0.00011
Inpp5a	inositol polyphosphate-5-phosphatase A	0.73	0.00095	1.45	0.00031
Insl6	insulin-like 6	0.57	0.00406	1.51	0.00089
Insm2	insulinoma-associated 2	0.74	0.0035	1.57	0.00379
Insrr	insulin receptor-related receptor	0.43	0.00036	1.56	0.00726
Insyn2a		0.59	0.0006	1.44	0.00044
Ints10	integrator complex subunit 10	0.79	0.00776	1.47	0.00052
Ints11	integrator complex subunit 11	0.80	0.00516	1.25	0.00093
Invs	inversin	0.84	0.02296	1.35	0.01549
Ip6k3	inositol hexaphosphate kinase 3	0.70	0.03015	6.10	0.03057
Ipo13	importin 13	0.80	0.00366	1.30	0.0012
Ipo7	importin 7	0.72	0.00649	1.67	0.00013
Iqcd	IQ motif containing D	0.53	0.00319	2.05	0.01545
Iqcf1	IQ motif containing F1	0.82	0.0012	1.23	0.00296
Iqcf2		0.82	0.01903	3.49	0.00012
Iqcn		0.60	0.00637	1.90	0.00432
Iqsec1	IQ motif and Sec7 domain 1	0.48	0.00133	1.38	0.00052
Iqsec2	IQ motif and Sec7 domain 2	0.43	0.00051	1.59	0.00029
Irak1	interleukin-1 receptor-associated kinase 1	0.78	0.0075	1.42	0.00173
Irak3	interleukin-1 receptor-associated kinase 3	0.80	0.02048	1.20	0.00461
Irf2	interferon regulatory factor 2	0.75	0.00518	1.23	0.00074
Irf2bp2	interferon regulatory factor 2 binding protein 2	0.49	0.01183	2.89	0.00075
Irgc1	immunity-related GTPase family, cinema 1	0.72	0.00153	1.32	0.00675
Irgq	immunity-related GTPase family, Q	0.40	0.00017	15.15	0.00043
Irs1	insulin receptor substrate 1	0.53	0.00082	2.12	0.00031
Irs3	insulin receptor substrate 3	0.70	0.00034	1.27	0.00533
Irx1	Iroquois homeobox 1	0.79	0.00101	1.95	0.00062
Irx4	Iroquois homeobox 4	0.53	0.00066	2.37	0.0002
Iscu	iron-sulfur cluster assembly enzyme	0.57	0.00086	1.26	0.00052
Isoc1	isochorismatase domain containing 1	0.65	0.00179	2.63	0.00015
Isoc2b	isochorismatase domain containing 2b	0.81	0.00438	1.62	0.0006
Isx	intestine specific homeobox	0.68	0.00051	1.23	0.00061
Itfg1	integrin alpha FG-GAP repeat containing 1	0.29	0.00178	2.79	0.00359
Itga2	integrin alpha 2	0.56	0.00082	2.59	0.01649
Itgae	integrin alpha E, epithelial-associated	0.47	0.00205	1.29	0.00395
Itgam	integrin alpha M	1.71	0.01847	0.56	0.01228
Itgav	integrin alpha V	0.60	0.00193	1.59	0.00028
Itgax	integrin alpha X	0.09	0.00463	5.53	0.00378
Itgb5	integrin beta 5	0.43	0.00135	5.45	0.00012
Itgbl1	integrin, beta-like 1	0.75	0.00291	2.60	0.00024
Itm2c	integral membrane protein 2C	0.74	0.00115	1.46	0.00248
Itpk1	inositol 1,3,4-triphosphate 5/6 kinase	0.53	0.00039	1.28	0.01478
Itpka	inositol 1,4,5-trisphosphate 3-kinase A	0.44	0.00165	351.48	0.00062
Izumo3	IZUMO family member 3	0.69	0.00286	1.48	0.00083
Jak1	Janus kinase 1	0.47	0.00356	1.18	0.02616
Jakmip3	janus kinase and microtubule interacting protein 3	0.79	0.00556	1.15	0.00734
Jam3	junction adhesion molecule 3	0.50	0.0028	1.61	0.00114
Jazf1	JAZF zinc finger 1	0.80	0.03184	1.20	0.007
Jmjd6	jumonji domain containing 6	0.62	0.0027	1.46	0.0008
Jmjd7	jumonji domain containing 7	0.72	0.00192	1.68	0.00009
Jph4	junctophilin 4	0.69	0.0034	1.19	0.00274
Jtb	jumping translocation breakpoint	0.56	0.00074	1.26	0.00087
Jun	jun proto-oncogene	0.78	0.00862	1.61	0.00024
Junb	jun B proto-oncogene	0.55	0.00053	3.17	0.00018
Kansl2	KAT8 regulatory NSL complex subunit 2	0.72	0.00126	1.23	0.00219
Kat2b	K(lysine) acetyltransferase 2B	0.77	0.0085	1.17	0.01279
Kat6a	K(lysine) acetyltransferase 6A	0.75	0.0183	1.36	0.00058
Kat7	K(lysine) acetyltransferase 7	0.73	0.00642	1.15	0.01294
Kbtbd4	kelch repeat and BTB (POZ) domain containing 4	0.19	0.00476	33.66	0.0043
Kcnn4	potassium intermediate/small conductance calcium-activated channel, subfamily N, member 4	0.21	0.04781	#DIV/0!	0.01654
Kcnt2	potassium channel, subfamily T, member 2	0.75	0.01946	1.22	0.02281
Kcp	kielin/chordin-like protein	0.59	0.00148	1.28	0.02449
Kctd10	potassium channel tetramerisation domain containing 10	0.22	0.00482	9.24	0.0064
Kctd14	potassium channel tetramerisation domain containing 14	0.58	0.00075	1.56	0.00032
Kdelr2	KDEL (Lys-Asp-Glu-Leu) endoplasmic reticulum protein retention receptor 2	0.71	0.00146	1.37	0.00015
Kdm2b	lysine (K)-specific demethylase 2B	0.48	0.00094	1.56	0.00017
Kdm3b	KDM3B lysine (K)-specific demethylase 3B	0.84	0.01327	1.24	0.00063
Kdm4b	lysine (K)-specific demethylase 4B	0.59	0.00131	1.84	0.00114
Kel	Kell blood group	0.78	0.02651	1.43	0.00264
Khdc1b	KH domain containing 1B	0.21	0.00103	2.64	0.00069
Khdc1c	KH domain containing 1C	0.65	0.00306	1.82	0.00014
Kidins220	kinase D-interacting substrate 220	0.63	0.00254	1.21	0.01011
Kif5a	kinesin family member 5A	0.56	0.00312	1.54	0.00047
Kirrel	kirre like nephrin family adhesion molecule 1	0.33	0.00325	2.96	0.00053
Kirrel2	kirre like nephrin family adhesion molecule 2	0.82	0.02109	1.26	0.0016
Klf1	Kruppel-like factor 1 (erythroid)	0.79	0.00352	1.41	0.00135
Klf10	Kruppel-like factor 10	0.53	0.00207	1.32	0.00793
Klf17	Kruppel-like factor 17	0.82	0.00255	1.40	0.00055
Klf2	Kruppel-like factor 2 (lung)	0.66	0.00174	1.45	0.00057
Klf8	Kruppel-like factor 8	0.78	0.00553	1.16	0.03392
Klhdc7b	kelch domain containing 7B	0.55	0.00084	1.61	0.00035
Klhdc9	kelch domain containing 9	0.71	0.00288	1.98	0.00038
Klhl14	kelch-like 14	0.82	0.00983	1.29	0.00145
Klhl15	kelch-like 15	0.54	0.00039	2.03	0.00012
Klhl20	kelch-like 20	0.75	0.00257	1.94	0.00074
Knl1	kinetochore scaffold 1	0.26	0.00174	3.30	0.00236
Knop1	lysine rich nucleolar protein 1	0.70	0.003	1.72	0.00007
Kpna4	karyopherin (importin) alpha 4	0.79	0.00402	1.33	0.0003
Krt222	keratin 222	0.69	0.00245	1.17	0.00083
Krt90	keratin 90	0.77	0.00055	1.37	0.00052
Krtap10-4	keratin associated protein 10-4	0.82	0.00257	2.30	0.00015
Kyat1	kynurenine aminotransferase 1	0.20	0.01499	4.05	0.01017
Lamb2	laminin, beta 2	0.55	0.00479	1.38	0.00371
Lamb3	laminin, beta 3	0.42	0.00123	1.64	0.00044
Lamp3	lysosomal-associated membrane protein 3	0.69	0.00053	1.66	0.00007
Lancl3	LanC lantibiotic synthetase component C-like 3 (bacterial)	0.79	0.0045	1.40	0.00015
Laptm4a	lysosomal-associated protein transmembrane 4A	0.71	0.00232	1.24	0.00119
Large1	LARGE xylosyl- and glucuronyltransferase 1	0.67	0.00273	1.32	0.00309
Larp4	La ribonucleoprotein domain family, member 4	0.77	0.01639	1.22	0.00123
Larp7	La ribonucleoprotein domain family, member 7	0.85	0.01607	1.23	0.00192
Lce1a1	late cornified envelope 1A1	0.81	0.03978	1.17	0.00673
Ldb3	LIM domain binding 3	0.69	0.00058	1.20	0.01366
Lenep	lens epithelial protein	0.85	0.01663	1.27	0.00654
Lepr	leptin receptor	2.44	0.00076	0.62	0.00103
Leprot	leptin receptor overlapping transcript	0.81	0.01459	1.25	0.00019
Leprotl1	leptin receptor overlapping transcript-like 1	0.85	0.00829	1.48	0.00023
Lgals3bp	lectin, galactoside-binding, soluble, 3 binding protein	0.61	0.00086	1.53	0.00032
Lgalsl	lectin, galactoside binding-like	0.79	0.00261	1.23	0.00151
Lhpp	phospholysine phosphohistidine inorganic pyrophosphate phosphatase	0.33	0.00166	2.46	0.00143
Lhx2	LIM homeobox protein 2	0.09	0.00204	6.06	0.00041
Lhx9	LIM homeobox protein 9	0.76	0.00852	1.41	0.00362
Limd1	LIM domains containing 1	0.70	0.01859	1.27	0.00358
Limk2	LIM motif-containing protein kinase 2	0.16	0.00846	85.16	0.00218
Lingo2	leucine rich repeat and Ig domain containing 2	0.67	0.00193	2.99	0.00012
Lipt2	lipoyl(octanoyl) transferase 2 (putative)	0.55	0.00036	1.54	0.00007
Lman2	lectin, mannose-binding 2	0.79	0.00257	1.19	0.00253
Lmcd1	LIM and cysteine-rich domains 1	0.73	0.00175	1.86	0.00039
Lmo2	LIM domain only 2	0.83	0.01211	2.23	0.00012
Lmod1	leiomodin 1 (smooth muscle)	0.21	0.00469	2.65	0.02963
Lmod3	leiomodin 3 (fetal)	0.80	0.00269	1.18	0.00123
Lnpep	leucyl/cystinyl aminopeptidase	0.69	0.00423	1.33	0.00025
Lnpk	lunapark, ER junction formation factor	0.69	0.01256	1.74	0.0076
Lnx1	ligand of numb-protein X 1	0.77	0.00636	1.18	0.00358
Lnx2	ligand of numb-protein X 2	0.81	0.02674	1.28	0.00347
Lonrf1	LON peptidase N-terminal domain and ring finger 1	0.32	0.0007	1.62	0.00043
Lor	loricrin	0.74	0.01211	1.23	0.0065
Lox	lysyl oxidase	0.13	0.00314	46.29	0.00241
Loxhd1	lipoxygenase homology domains 1	0.62	0.01897	2.36	0.03467
Lpar1	lysophosphatidic acid receptor 1	0.09	0.0065	81.50	0.0011
Lpcat2b	lysophosphatidylcholine acyltransferase 2B	0.83	0.01088	1.18	0.00182
Lpgat1	lysophosphatidylglycerol acyltransferase 1	1.41	0.0119	0.48	0.00698
Lpin1	lipin 1	0.42	0.01105	1.30	0.01892
Lpo	lactoperoxidase	0.69	0.04082	10.13	0.00068
Lpp	LIM domain containing preferred translocation partner in lipoma	0.68	0.0176	1.32	0.01045
Lratd1		0.78	0.00463	1.78	0.00034
Lrch3	leucine-rich repeats and calponin homology (CH) domain containing 3	0.81	0.00149	1.22	0.01303
Lrp12	low density lipoprotein-related protein 12	0.75	0.00171	1.33	0.00028
Lrp2	low density lipoprotein receptor-related protein 2	0.21	0.00438	6.41	0.00305
Lrp5	low density lipoprotein receptor-related protein 5	0.80	0.02832	1.80	0.00033
Lrrc10	leucine rich repeat containing 10	0.59	0.00451	1.32	0.00075
Lrrc19	leucine rich repeat containing 19	0.26	0.00053	12.18	0.0003
Lrrc23	leucine rich repeat containing 23	0.50	0.00044	1.57	0.00029
Lrrc26	leucine rich repeat containing 26	0.35	0.00066	1.90	0.00654
Lrrc39	leucine rich repeat containing 39	0.76	0.00377	1.64	0.00023
Lrrc4	leucine rich repeat containing 4	0.63	0.00341	2.98	0.00087
Lrrc51	leucine rich repeat containing 51	0.49	0.02787	4.02	0.00338
Lrriq4	leucine-rich repeats and IQ motif containing 4	0.73	0.0372	1.36	0.01678
Lrrk1	leucine-rich repeat kinase 1	0.76	0.01623	1.92	0.00267
Lrrn1	leucine rich repeat protein 1, neuronal	0.73	0.02771	1.38	0.00279
Lrrn2	leucine rich repeat protein 2, neuronal	0.57	0.00254	1.54	0.00059
Lsamp	limbic system-associated membrane protein	0.61	0.00729	1.33	0.00314
Lsm1	LSM1 homolog, mRNA degradation associated	0.68	0.001	1.55	0.00031
Lsm11	U7 snRNP-specific Sm-like protein LSM11	0.76	0.00151	1.70	0.00021
Lsr	lipolysis stimulated lipoprotein receptor	0.34	0.00078	3.18	0.00015
Ltbp2	latent transforming growth factor beta binding protein 2	0.60	0.00789	2.70	0.00176
Ltbp3	latent transforming growth factor beta binding protein 3	0.53	0.00475	2.31	0.00042
LTO1		0.84	0.00573	1.18	0.00499
Ly6a	lymphocyte antigen 6 complex, locus A	0.49	0.00614	2.80	0.00331
Ly6l	lymphocyte antigen 6 complex, locus L	0.66	0.00086	1.27	0.00164
Lypd3	Ly6/Plaur domain containing 3	0.56	0.0027	1.77	0.00107
Lyrm7	LYR motif containing 7	0.71	0.00777	1.25	0.00332
Lzic	leucine zipper and CTNNBIP1 domain containing	0.60	0.00038	1.75	0.00015
Lztr1	leucine-zipper-like transcriptional regulator, 1	0.72	0.00118	1.26	0.00234
M6pr	mannose-6-phosphate receptor, cation dependent	0.78	0.02727	12.44	0.00184
Mab21l2	mab-21-like 2 (C. elegans)	0.40	0.04772	2.93	0.01954
Macrod2	MACRO domain containing 2	0.68	0.00267	8.03	0.00009
Mael	maelstrom spermatogenic transposon silencer	0.37	0.00575	26.03	0.00138
Magea4	melanoma antigen, family A, 4	0.81	0.00247	1.47	0.00028
Mageb18	melanoma antigen family B, 18	0.74	0.00301	1.21	0.00757
Mageb3	melanoma antigen, family B, 3	0.43	0.00158	8.56	0.00121
Mak	male germ cell-associated kinase	0.59	0.00092	1.25	0.00611
Mamdc4	MAM domain containing 4	0.61	0.03223	1.91	0.02422
Maml2	mastermind like transcriptional coactivator 2	0.81	0.01682	1.17	0.00041
Maml3	mastermind like transcriptional coactivator 3	0.79	0.01991	1.17	0.02354
Man2b2	mannosidase 2, alpha B2	0.61	0.00255	1.42	0.00084
Maoa	monoamine oxidase A	0.80	0.01172	1.29	0.00333
Map11		0.69	0.02136	1.25	0.0078
Map1a	microtubule-associated protein 1 A	0.57	0.00847	1.83	0.00087
Map1lc3a	microtubule-associated protein 1 light chain 3 alpha	0.69	0.00219	2.51	0.00028
Map1lc3b	microtubule-associated protein 1 light chain 3 beta	0.74	0.00155	1.21	0.0009
Map2k1	mitogen-activated protein kinase kinase 1	0.32	0.00094	#DIV/0!	0.00031
Map3k13	mitogen-activated protein kinase kinase kinase 13	0.82	0.00981	1.15	0.00299
Map4k3	mitogen-activated protein kinase kinase kinase kinase 3	0.79	0.00243	2.99	0.00008
Map7	microtubule-associated protein 7	0.38	0.00072	6.13	0.00008
Map7d2	MAP7 domain containing 2	0.57	0.00442	1.23	0.01815
Map9	microtubule-associated protein 9	0.65	0.00238	1.77	0.00013
Mapk10	mitogen-activated protein kinase 10	0.66	0.01829	1.26	0.0146
Mapk1ip1	mitogen-activated protein kinase 1 interacting protein 1	0.54	0.00334	2.65	0.00158
Mapk4	mitogen-activated protein kinase 4	0.81	0.00178	1.28	0.00037
Mapkap1	mitogen-activated protein kinase associated protein 1	0.79	0.00375	1.30	0.00097
Mapre1	microtubule-associated protein, RP/EB family, member 1	0.70	0.0027	1.74	0.00011
March3	membrane-associated ring finger (C3HC4) 3	0.42	0.02941	1.66	0.03648
March6	membrane-associated ring finger (C3HC4) 6	0.70	0.00524	1.18	0.0058
March9	membrane-associated ring finger (C3HC4) 9	0.39	0.00062	1.43	0.00135
Mark4	MAP/microtubule affinity regulating kinase 4	0.73	0.00391	1.28	0.00279
Marveld1	MARVEL (membrane-associating) domain containing 1	0.69	0.001	1.41	0.00025
Mas1	MAS1 oncogene	0.69	0.0093	1.62	0.007
Mast2	microtubule associated serine/threonine kinase 2	0.66	0.00192	1.66	0.00035
Matn3	matrilin 3	0.35	0.00054	1.30	0.00041
Maz	MYC-associated zinc finger protein (purine-binding transcription factor)	0.75	0.02019	1.57	0.00615
Mbl1	mannose-binding lectin (protein A) 1	0.80	0.00461	1.24	0.00025
Mbl2	mannose-binding lectin (protein C) 2	0.70	0.00286	1.54	0.00095
Mbnl2	muscleblind like splicing factor 2	0.63	0.0058	2.45	0.00022
Mc4r	melanocortin 4 receptor	0.83	0.02366	2.51	0.00023
Mc5r	melanocortin 5 receptor	0.75	0.00463	1.42	0.00414
Mcemp1	mast cell expressed membrane protein 1	0.77	0.0025	1.35	0.00024
Mcf2	mcf.2 transforming sequence	0.79	0.0082	1.19	0.01406
Mcm3ap	minichromosome maintenance complex component 3 associated protein	0.79	0.02493	1.39	0.00218
Mcm5	minichromosome maintenance complex component 5	0.77	0.0042	1.46	0.00064
Mcpt2	mast cell protease 2	0.64	0.00145	1.46	0.00028
Me1	malic enzyme 1, NADP(+)-dependent, cytosolic	0.83	0.01029	1.56	0.00146
Meak7		0.84	0.00344	1.23	0.00099
Med12l	mediator complex subunit 12-like	0.70	0.01143	1.23	0.01873
Med13l	mediator complex subunit 13-like	0.75	0.04179	1.26	0.00779
Med14	mediator complex subunit 14	0.69	0.00715	1.35	0.00374
Med16	mediator complex subunit 16	0.58	0.00053	1.46	0.00045
Med26	mediator complex subunit 26	0.85	0.00967	1.29	0.00059
Med27	mediator complex subunit 27	0.75	0.00404	1.39	0.00098
Med29	mediator complex subunit 29	0.73	0.00146	1.39	0.00104
Med8	mediator complex subunit 8	0.44	0.00074	32.42	0.00078
Megf10	multiple EGF-like-domains 10	0.77	0.0022	1.22	0.00222
Meioc	meiosis specific with coiled-coil domain	0.62	0.00934	1.44	0.00248
Meis2	Meis homeobox 2	0.84	0.00393	1.28	0.00132
Melk	maternal embryonic leucine zipper kinase	0.43	0.01906	24.57	0.01238
Men1	multiple endocrine neoplasia 1	0.83	0.00107	1.26	0.00573
Met	met proto-oncogene	0.82	0.00305	1.54	0.00048
Metap1	methionyl aminopeptidase 1	0.68	0.04286	1.26	0.01519
Metap2	methionine aminopeptidase 2	0.68	0.00761	1.64	0.00271
Mettl1	methyltransferase like 1	0.84	0.02165	1.29	0.00744
Mettl14	methyltransferase like 14	0.77	0.00596	1.35	0.00037
Mettl21a	methyltransferase like 21A	0.67	0.02531	1.90	0.00254
Mettl25	methyltransferase like 25	1.36	0.01338	0.79	0.03768
Mettl3	methyltransferase like 3	0.59	0.00529	1.48	0.00072
Mettl7b	methyltransferase like 7B	0.72	0.00152	1.40	0.00022
Mettl8	methyltransferase like 8	0.69	0.00107	1.23	0.00078
Mff	mitochondrial fission factor	0.79	0.001	1.22	0.00295
Mfge8	milk fat globule-EGF factor 8 protein	0.54	0.00113	1.98	0.00033
Mfhas1	malignant fibrous histiocytoma amplified sequence 1	0.79	0.00191	1.30	0.00142
Mfng	MFNG O-fucosylpeptide 3-beta-N-acetylglucosaminyltransferase	0.70	0.00131	1.41	0.00034
Mfsd4b4	major facilitator superfamily domain containing 4B4	0.72	0.00163	1.39	0.00056
Mfsd4b5	major facilitator superfamily domain containing 4B5	0.77	0.03958	1.40	0.01062
Mfsd6	major facilitator superfamily domain containing 6	0.59	0.02257	1.98	0.00134
Mfsd6l	major facilitator superfamily domain containing 6-like	0.83	0.03635	1.78	0.0023
Mgam	maltase-glucoamylase	0.45	0.00131	1.54	0.00086
Mgat5b	mannoside acetylglucosaminyltransferase 5, isoenzyme B	0.31	0.00448	34.88	0.00103
Mgme1	mitochondrial genome maintenance exonuclease 1	0.61	0.03736	2.96	0.03277
Mgp	matrix Gla protein	0.29	0.00053	4.03	0.00015
Mgst1	microsomal glutathione S-transferase 1	0.48	0.00056	1.74	0.00026
Mgst2	microsomal glutathione S-transferase 2	0.54	0.00034	2.70	0.00013
Mical3	microtubule associated monooxygenase, calponin and LIM domain containing 3	0.51	0.00114	1.46	0.00077
Mid1ip1	Mid1 interacting protein 1 (gastrulation specific G12-like (zebrafish))	0.56	0.019	1.94	0.00525
Mid2	midline 2	0.79	0.00219	1.22	0.0054
Miga2	mitoguardin 2	1.69	0.00365	0.30	0.00065
Mill1	MHC I like leukocyte 1	0.47	0.01629	64.08	0.00043
Mink1	misshapen-like kinase 1 (zebrafish)	0.58	0.00075	1.37	0.00134
Mixl1	Mix1 homeobox-like 1 (Xenopus laevis)	0.72	0.00399	1.59	0.00024
Mkks	McKusick-Kaufman syndrome	0.84	0.02334	1.42	0.00121
Mknk1	MAP kinase-interacting serine/threonine kinase 1	0.77	0.00066	1.70	0.00013
Mkrn3	makorin, ring finger protein, 3	0.81	0.04863	1.64	0.00157
Mlec	malectin	0.65	0.00222	1.16	0.00449
Mllt1	myeloid/lymphoid or mixed-lineage leukemia; translocated to, 1	0.57	0.00056	2.92	0.00013
Mlst8	MTOR associated protein, LST8 homolog (S. cerevisiae)	0.61	0.00346	1.25	0.00211
Mmab	methylmalonic aciduria (cobalamin deficiency) cblB type homolog (human)	0.70	0.00095	1.29	0.00356
Mmgt1	membrane magnesium transporter 1	0.58	0.00393	1.87	0.00031
Mmgt2	membrane magnesium transporter 2	0.06	0.00028	1.95	0.00023
Mmp11	matrix metallopeptidase 11	0.34	0.00107	4.89	0.00062
Mmp16	matrix metallopeptidase 16	0.22	0.00764	7.14	0.00404
Mmp7	matrix metallopeptidase 7	0.72	0.00329	2.63	0.00025
Mmrn2	multimerin 2	0.18	0.0003	111.32	0.00039
Mob1a	MOB kinase activator 1A	0.59	0.00109	4.84	0.00012
Mocs3	molybdenum cofactor synthesis 3	3.06	0.0078	0.22	0.01115
Mon1b	MON1 homolog B, secretory traffciking associated	0.70	0.00115	1.16	0.00486
Morf4l1	mortality factor 4 like 1	0.75	0.00187	2.17	0.00032
Morn1	MORN repeat containing 1	0.81	0.03114	1.49	0.01134
Mpeg1	macrophage expressed gene 1	0.82	0.00149	1.68	0.00228
Mpp3	membrane protein, palmitoylated 3 (MAGUK p55 subfamily member 3)	0.80	0.02447	1.21	0.00035
Mpped2	metallophosphoesterase domain containing 2	0.64	0.0007	1.37	0.00046
Mpst	mercaptopyruvate sulfurtransferase	0.78	0.00522	1.55	0.00247
Mrfap1	Morf4 family associated protein 1	0.61	0.00932	1.78	0.00446
Mrgprb4	MAS-related GPR, member B4	0.77	0.00538	1.83	0.00624
Mrgprb5	MAS-related GPR, member B5	0.75	0.00373	1.32	0.00186
Mroh9	maestro heat-like repeat family member 9	0.73	0.00352	1.42	0.00839
Mrpl24	mitochondrial ribosomal protein L24	0.58	0.00155	4.92	0.00015
Mrpl34	mitochondrial ribosomal protein L34	0.70	0.00389	1.28	0.00595
Mrpl35	mitochondrial ribosomal protein L35	0.80	0.00171	1.33	0.00675
Mrpl53	mitochondrial ribosomal protein L53	0.66	0.00049	1.58	0.00026
Mrps24	mitochondrial ribosomal protein S24	0.80	0.00376	1.35	0.00052
Mrps27	mitochondrial ribosomal protein S27	0.84	0.00306	1.41	0.00042
Mrps28	mitochondrial ribosomal protein S28	0.83	0.00404	1.20	0.0014
Mrps31	mitochondrial ribosomal protein S31	0.80	0.00091	1.43	0.00061
Mrvi1	MRV integration site 1	2.67	0.04701	0.23	0.00389
Ms4a14	membrane-spanning 4-domains, subfamily A, member 14	1.46	0.00138	0.77	0.00064
Ms4a18	membrane-spanning 4-domains, subfamily A, member 18	0.83	0.00165	1.34	0.00095
Ms4a2	membrane-spanning 4-domains, subfamily A, member 2	0.75	0.00183	1.23	0.00071
Ms4a3	membrane-spanning 4-domains, subfamily A, member 3	0.67	0.0029	1.20	0.04242
Msantd3	Myb/SANT-like DNA-binding domain containing 3	0.83	0.00419	1.74	0.00058
Msl1	male specific lethal 1	0.84	0.00323	1.29	0.00181
Msl2	MSL complex subunit 2	0.42	0.00114	11.46	0.00027
Msmb	beta-microseminoprotein	0.75	0.01009	1.58	0.00086
Msmo1	methylsterol monoxygenase 1	1.54	0.00135	0.55	0.00261
Msr1	macrophage scavenger receptor 1	0.64	0.00268	1.75	0.00028
Mst1	macrophage stimulating 1 (hepatocyte growth factor-like)	0.59	0.00041	1.16	0.00107
Msx3	msh homeobox 3	0.65	0.00172	1.41	0.00045
Mtap	methylthioadenosine phosphorylase	0.53	0.00111	1.71	0.00045
Mtcl1	microtubule crosslinking factor 1	0.80	0.00597	1.28	0.00064
Mterf1a	mitochondrial transcription termination factor 1a	0.76	0.00586	1.50	0.00017
Mterf1b	mitochondrial transcription termination factor 1b	0.74	0.03141	1.22	0.03199
Mtfmt	mitochondrial methionyl-tRNA formyltransferase	0.78	0.0027	1.35	0.00067
Mtg2	mitochondrial ribosome associated GTPase 2	0.71	0.00899	4.12	0.00015
Mtif3	mitochondrial translational initiation factor 3	0.76	0.00074	1.28	0.00145
Mtln		0.68	0.00314	1.32	0.00721
Mtmr10	myotubularin related protein 10	0.80	0.01124	1.20	0.00556
Mtnr1a	melatonin receptor 1A	0.76	0.01943	2.77	0.00339
Mtr	5-methyltetrahydrofolate-homocysteine methyltransferase	0.79	0.0105	1.42	0.00063
Mturn	maturin, neural progenitor differentiation regulator homolog (Xenopus)	0.34	0.0371	3.84	0.00318
Muc16	mucin 16	0.76	0.00264	1.36	0.00062
Muc5ac	mucin 5, subtypes A and C, tracheobronchial/gastric	0.77	0.00114	1.39	0.00085
Muc5b	mucin 5, subtype B, tracheobronchial	0.73	0.0019	1.31	0.0007
Mup18	major urinary protein 18	3.07	0.00166	0.19	0.00014
Mxd1	MAX dimerization protein 1	0.46	0.00084	1.21	0.01749
Mxd3	Max dimerization protein 3	0.55	0.00067	1.24	0.00082
Mycbp2	MYC binding protein 2	0.79	0.0081	1.29	0.0022
Myh3	myosin, heavy polypeptide 3, skeletal muscle, embryonic	0.71	0.00627	1.33	0.00352
Myh4	myosin, heavy polypeptide 4, skeletal muscle	0.83	0.00141	1.23	0.00087
Myl6b	myosin, light polypeptide 6B	1.36	0.00463	0.52	0.00046
Myo18a	myosin XVIIIA	0.62	0.00317	1.16	0.01381
Myo5c	myosin VC	0.76	0.00421	1.23	0.0103
Myo7b	myosin VIIB	0.85	0.00629	1.41	0.00042
Myo9a	myosin IXa	0.80	0.03346	1.33	0.00236
Myocos	myocilin opposite strand	0.52	0.00727	2.34	0.00115
Mypn	myopalladin	0.26	0.0031	56.76	0.00371
Mzt2	mitotic spindle organizing protein 2	0.60	0.00261	1.47	0.00195
N4bp1	NEDD4 binding protein 1	0.72	0.00075	1.51	0.00118
N4bp2	NEDD4 binding protein 2	0.46	0.00205	9.02	0.00137
N4bp2l1	NEDD4 binding protein 2-like 1	0.30	0.00395	1.70	0.03945
N4bp2l2	NEDD4 binding protein 2-like 2	0.77	0.00313	1.31	0.00062
Naaa	N-acylethanolamine acid amidase	0.53	0.00041	1.71	0.00076
Nacad	NAC alpha domain containing	0.82	0.00837	1.37	0.00028
Nacc1	nucleus accumbens associated 1, BEN and BTB (POZ) domain containing	0.79	0.00459	1.33	0.00018
Nae1	NEDD8 activating enzyme E1 subunit 1	0.66	0.00411	1.31	0.00254
Naga	N-acetyl galactosaminidase, alpha	0.55	0.00071	2.91	0.00013
Naip6	NLR family, apoptosis inhibitory protein 6	0.61	0.0161	1.73	0.00743
Nanog	Nanog homeobox	0.82	0.01374	1.77	0.00035
Nap1l2	nucleosome assembly protein 1-like 2	0.59	0.00046	5.54	0.00007
Narf	nuclear prelamin A recognition factor	0.71	0.00578	1.50	0.00034
Nars	asparaginyl-tRNA synthetase	0.57	0.0186	1.38	0.01478
Nat8f6	N-acetyltransferase 8 (GCN5-related) family member 6	0.83	0.00659	1.19	0.00829
Ncapg	non-SMC condensin I complex, subunit G	0.84	0.02296	1.24	0.00376
Ncbp2	nuclear cap binding protein subunit 2	0.66	0.00215	1.31	0.00061
Nck1	non-catalytic region of tyrosine kinase adaptor protein 1	1.49	0.00371	0.13	0.00022
Nckap1l	NCK associated protein 1 like	0.72	0.00784	1.49	0.00031
Ncoa1	nuclear receptor coactivator 1	0.50	0.00488	1.26	0.04995
Ncoa7	nuclear receptor coactivator 7	0.62	0.00492	1.51	0.00165
Ncor1	nuclear receptor co-repressor 1	0.54	0.0007	1.85	0.00007
Ncstn	nicastrin	0.75	0.00115	1.40	0.00058
Ndc80	NDC80 kinetochore complex component	0.80	0.00258	1.25	0.00514
Ndst2	N-deacetylase/N-sulfotransferase (heparan glucosaminyl) 2	0.78	0.00679	1.21	0.00383
Ndst4	N-deacetylase/N-sulfotransferase (heparin glucosaminyl) 4	1.30	0.03084	0.44	0.00007
Ndufa1	NADH dehydrogenase (ubiquinone) 1 alpha subcomplex, 1	0.25	0.00125	1.84	0.00229
Ndufa4l2	NADH dehydrogenase (ubiquinone) 1 alpha subcomplex, 4-like 2	0.77	0.00076	1.16	0.01194
Ndufaf1	NADH dehydrogenase (ubiquinone) 1 alpha subcomplex, assembly factor 1	0.82	0.00234	1.24	0.00236
Ndufaf8	NADH dehydrogenase (ubiquinone) 1 alpha subcomplex assembly factor 8	0.66	0.00153	1.48	0.00089
Ndufb8	NADH dehydrogenase (ubiquinone) 1 beta subcomplex 8	0.84	0.00815	1.52	0.00086
Ndufs4	NADH dehydrogenase (ubiquinone) Fe-S protein 4	0.84	0.00272	1.25	0.0069
Ndufs5	NADH dehydrogenase (ubiquinone) Fe-S protein 5	0.80	0.00106	1.20	0.00299
Ndufs7	NADH dehydrogenase (ubiquinone) Fe-S protein 7	0.80	0.00401	1.37	0.00496
Ndufv3	NADH dehydrogenase (ubiquinone) flavoprotein 3	0.82	0.00139	1.20	0.00079
Necab1	N-terminal EF-hand calcium binding protein 1	0.25	0.00323	169.35	0.00259
Nedd4l	neural precursor cell expressed, developmentally down-regulated gene 4-like	2.91	0.01279	0.16	0.00096
Neil2	nei like 2 (E. coli)	0.39	0.00153	1.33	0.04445
Nek1	NIMA (never in mitosis gene a)-related expressed kinase 1	0.75	0.00915	1.37	0.00094
Nek9	NIMA (never in mitosis gene a)-related expressed kinase 9	0.72	0.00134	1.50	0.00031
Nemp2	nuclear envelope integral membrane protein 2	0.71	0.00466	1.58	0.00024
Nes	nestin	0.36	0.00054	1.73	0.00037
Neurod6	neurogenic differentiation 6	2.14	0.00323	0.15	0.00029
Nexn	nexilin	0.80	0.00953	4.69	0.00035
Nfatc2ip	nuclear factor of activated T cells, cytoplasmic, calcineurin dependent 2 interacting protein	0.75	0.01001	1.49	0.00186
Nfatc3	nuclear factor of activated T cells, cytoplasmic, calcineurin dependent 3	0.60	0.00473	5.66	0.00061
Nfe2l3	nuclear factor, erythroid derived 2, like 3	0.69	0.02898	1.20	0.04699
Nfia	nuclear factor I/A	0.72	0.00992	1.19	0.03803
Nfil3	nuclear factor, interleukin 3, regulated	0.68	0.0003	2.09	0.00022
Nfix	nuclear factor I/X	0.65	0.00064	1.23	0.00179
Nfyc	nuclear transcription factor-Y gamma	1.41	0.0044	0.67	0.00071
Nhlrc2	NHL repeat containing 2	0.83	0.01281	1.16	0.00321
Nipa2	non imprinted in Prader-Willi/Angelman syndrome 2 homolog (human)	0.67	0.01125	1.26	0.00621
Nipsnap1	nipsnap homolog 1	0.63	0.00369	1.91	0.00036
Nipsnap3a	nipsnap homolog 3A	0.81	0.00205	1.34	0.00268
Nit2	nitrilase family, member 2	0.42	0.00138	1.33	0.00387
Nkain4	Na+/K+ transporting ATPase interacting 4	1.53	0.00491	0.70	0.00373
Nkx2-1	NK2 homeobox 1	0.83	0.02412	1.24	0.00309
Nkx2-2	NK2 homeobox 2	0.80	0.01946	1.55	0.00215
Nlk	nemo like kinase	1.43	0.00354	0.57	0.00061
Noc3l	NOC3 like DNA replication regulator	0.84	0.00245	1.52	0.00021
Noct	nocturnin	0.73	0.00431	2.12	0.0006
Nod1	nucleotide-binding oligomerization domain containing 1	0.56	0.00451	1.75	0.00214
Nol6	nucleolar protein family 6 (RNA-associated)	0.49	0.01415	7.77	0.00108
Nol9	nucleolar protein 9	0.82	0.00965	1.30	0.004
Nolc1	nucleolar and coiled-body phosphoprotein 1	0.83	0.00352	1.51	0.00043
Nomo1	nodal modulator 1	0.65	0.00117	1.46	0.00037
Nop16	NOP16 nucleolar protein	0.81	0.00863	1.36	0.00062
Nop2	NOP2 nucleolar protein	0.84	0.00318	1.44	0.00066
Npff	neuropeptide FF-amide peptide precursor	0.64	0.0058	1.77	0.02353
Nppc	natriuretic peptide type C	0.68	0.00209	1.22	0.00477
Npy2r	neuropeptide Y receptor Y2	0.30	0.00187	5.35	0.00493
Npy5r	neuropeptide Y receptor Y5	0.66	0.00267	1.22	0.00078
Nqo1	NAD(P)H dehydrogenase, quinone 1	0.71	0.00307	1.47	0.0005
Nr1i3	nuclear receptor subfamily 1, group I, member 3	0.72	0.00181	1.19	0.00597
Nr2f2	nuclear receptor subfamily 2, group F, member 2	0.77	0.00372	1.60	0.00025
Nr3c2	nuclear receptor subfamily 3, group C, member 2	0.36	0.00378	4.69	0.00832
Nr4a1	nuclear receptor subfamily 4, group A, member 1	0.45	0.00061	2.57	0.00397
Nrap	nebulin-related anchoring protein	2.03	0.00878	0.76	0.03413
Nrbp2	nuclear receptor binding protein 2	0.81	0.00376	1.32	0.00112
Nrip3	nuclear receptor interacting protein 3	0.47	0.01402	3.50	0.00266
Nsd3	nuclear receptor binding SET domain protein 3	0.75	0.00765	1.52	0.00026
Nsmce1	NSE1 homolog, SMC5-SMC6 complex component	0.63	0.00053	2.10	0.00018
Nsrp1	nuclear speckle regulatory protein 1	0.80	0.00564	1.31	0.00049
Nt5e	5' nucleotidase, ecto	0.81	0.00598	1.35	0.00522
Nt5el		0.77	0.02381	1.20	0.01156
Ntn3		0.32	0.00074	8.37	0.00014
Ntng2	netrin G2	0.68	0.00363	1.49	0.00062
Ntrk1	neurotrophic tyrosine kinase, receptor, type 1	0.56	0.00106	1.29	0.00702
Nub1	negative regulator of ubiquitin-like proteins 1	0.79	0.00152	1.28	0.0008
Nucks1	nuclear casein kinase and cyclin-dependent kinase substrate 1	0.82	0.01368	1.34	0.0011
Nudcd1	NudC domain containing 1	0.82	0.00553	1.22	0.00111
Nudt16	nudix (nucleoside diphosphate linked moiety X)-type motif 16	0.50	0.00029	1.97	0.00012
Nudt17	nudix (nucleoside diphosphate linked moiety X)-type motif 17	3.38	0.03169	0.23	0.01873
Nudt19	nudix (nucleoside diphosphate linked moiety X)-type motif 19	0.77	0.00247	1.25	0.00148
Nudt21	nudix (nucleoside diphosphate linked moiety X)-type motif 21	0.84	0.01092	1.21	0.00342
Nudt8	Nucleoside diphosphate-linked moiety X motif 8	0.25	0.00187	#DIV/0!	0.00061
Nuf2	NUF2, NDC80 kinetochore complex component	0.80	0.00328	1.16	0.00241
Numb	NUMB endocytic adaptor protein	0.67	0.00472	1.63	0.0005
Nup153	nucleoporin 153	0.85	0.00463	1.31	0.00132
Nup155	nucleoporin 155	0.80	0.00861	1.49	0.00056
Nup188	nucleoporin 188	0.83	0.02603	1.50	0.00043
Nup35	nucleoporin 35	0.83	0.00768	1.43	0.00115
Nup50	nucleoporin 50	0.80	0.00274	1.41	0.00023
Nup54	nucleoporin 54	0.84	0.00631	1.57	0.00019
Nup88	nucleoporin 88	0.82	0.00187	1.24	0.0006
Nwd2	NACHT and WD repeat domain containing 2	0.72	0.00858	1.90	0.00042
Nxf2	nuclear RNA export factor 2	0.57	0.00227	1.30	0.00074
Ocel1	occludin/ELL domain containing 1	0.71	0.00271	1.45	0.00038
Odf3l2	outer dense fiber of sperm tails 3-like 2	3.52	0.00658	0.25	0.01177
Oga		0.84	0.00832	1.59	0.00026
Ogdhl	oxoglutarate dehydrogenase-like	0.82	0.0115	1.28	0.00081
Olfm5	olfactomedin 5	0.58	0.00181	1.37	0.00745
Olfr1000	olfactory receptor 1000	0.79	0.00502	1.31	0.00129
Olfr1016	olfactory receptor 1016	2.10	0.00056	0.34	0.00075
Oosp1	oocyte secreted protein 1	0.37	0.00101	1.66	0.00374
Oosp3	oocyte secreted protein 3	0.57	0.00165	2.48	0.02581
Opalin	oligodendrocytic myelin paranodal and inner loop protein	0.67	0.02047	3.09	0.00379
Oprl1	opioid receptor-like 1	0.63	0.00177	1.44	0.00063
Orai3	ORAI calcium release-activated calcium modulator 3	0.60	0.00127	1.25	0.01355
Orc4	origin recognition complex, subunit 4	0.79	0.00204	1.25	0.00419
Osbpl11	oxysterol binding protein-like 11	0.59	0.00154	1.60	0.00072
Osbpl3	oxysterol binding protein-like 3	0.54	0.00056	4.00	0.00006
Osbpl7	oxysterol binding protein-like 7	0.74	0.01016	1.28	0.03945
Oscp1	organic solute carrier partner 1	0.78	0.00371	1.83	0.00103
Otol1	otolin 1	0.52	0.00106	2.17	0.0022
Otop2	otopetrin 2	0.60	0.01727	2.58	0.00068
Otud1	OTU domain containing 1	0.84	0.01123	1.74	0.00079
Otud6a	OTU domain containing 6A	1.80	0.02632	0.41	0.00009
Oxct2b	3-oxoacid CoA transferase 2B	0.71	0.00153	1.45	0.00071
P2rx2	purinergic receptor P2X, ligand-gated ion channel, 2	0.36	0.00233	15.63	0.00252
P2rx4	purinergic receptor P2X, ligand-gated ion channel 4	0.64	0.00209	1.56	0.00164
P2ry14	purinergic receptor P2Y, G-protein coupled, 14	0.17	0.00057	1.83	0.00466
P2ry2	purinergic receptor P2Y, G-protein coupled 2	0.82	0.00823	1.60	0.00031
P3h2	prolyl 3-hydroxylase 2	0.69	0.00095	1.47	0.00218
P3h3	prolyl 3-hydroxylase 3	0.71	0.0024	1.94	0.00032
P3h4	prolyl 3-hydroxylase family member 4 (non-enzymatic)	0.39	0.00159	1.64	0.00137
P4hb	prolyl 4-hydroxylase, beta polypeptide	0.80	0.00314	1.15	0.00317
Pabpc4l	poly(A) binding protein, cytoplasmic 4-like	0.67	0.00209	1.19	0.00095
Pabpn1l	poly(A)binding protein nuclear 1-like	0.77	0.02105	2.88	0.00011
Pacrg	PARK2 co-regulated	0.76	0.00789	1.26	0.00567
Pafah1b1	platelet-activating factor acetylhydrolase, isoform 1b, subunit 1	0.80	0.00623	3.97	0.00016
Pah	phenylalanine hydroxylase	0.67	0.00145	1.46	0.00015
Pak1	p21 (RAC1) activated kinase 1	0.63	0.00793	1.37	0.00227
Pak2	p21 (RAC1) activated kinase 2	0.37	0.0053	#DIV/0!	0.00217
Pak4	p21 (RAC1) activated kinase 4	0.16	0.00117	2.84	0.01878
Pald1	phosphatase domain containing, paladin 1	0.74	0.00912	1.67	0.00023
Palld	palladin, cytoskeletal associated protein	0.37	0.00085	1.27	0.00195
Palm3	paralemmin 3	0.78	0.00705	1.18	0.0025
Palmd	palmdelphin	0.61	0.00262	1.57	0.00055
Pan2	PAN2 poly(A) specific ribonuclease subunit	0.78	0.00168	1.15	0.01212
Papss1	3'-phosphoadenosine 5'-phosphosulfate synthase 1	0.18	0.0007	3.75	0.00012
Papss2	3'-phosphoadenosine 5'-phosphosulfate synthase 2	0.73	0.00256	1.33	0.02706
Paqr6	progestin and adipoQ receptor family member VI	0.30	0.00142	3.90	0.00776
Paqr8	progestin and adipoQ receptor family member VIII	0.78	0.00904	1.70	0.00042
Paqr9	progestin and adipoQ receptor family member IX	0.82	0.01196	1.17	0.00301
Pard3	par-3 family cell polarity regulator	0.21	0.00101	75.33	0.00031
Pard3b	par-3 family cell polarity regulator beta	0.80	0.00505	1.24	0.01991
Pard6a	par-6 family cell polarity regulator alpha	0.81	0.01829	5.93	0.0004
Parp1	poly (ADP-ribose) polymerase family, member 1	0.61	0.00078	2.47	0.00019
Parp16	poly (ADP-ribose) polymerase family, member 16	1.30	0.0072	0.79	0.04133
Pate1	prostate and testis expressed 1	0.67	0.02645	2.96	0.00021
Pate6		0.71	0.00133	1.43	0.00025
Pate7		0.74	0.0387	2.33	0.00524
Paxip1	PAX interacting (with transcription-activation domain) protein 1	0.65	0.0007	1.38	0.00018
Pbx2	pre B cell leukemia homeobox 2	0.73	0.00132	1.20	0.00104
Pcbd1	pterin 4 alpha carbinolamine dehydratase/dimerization cofactor of hepatocyte nuclear factor 1 alpha (TCF1) 1	0.67	0.00069	2.01	0.00015
Pcbp1	poly(rC) binding protein 1	1.70	0.00209	0.26	0.00015
Pcdh8	protocadherin 8	0.73	0.00153	1.99	0.00015
Pcdh9	protocadherin 9	0.84	0.02159	2.97	0.00035
Pcdha11	protocadherin alpha 11	0.57	0.00256	5.84	0.00006
Pcdha11_2	protocadherin alpha 11	0.13	0.0003	39.53	0.00072
Pcdha2	protocadherin alpha 2	0.59	0.02205	5.18	0.03518
Pcdha3	protocadherin alpha 3	0.27	0.02869	4.29	0.04251
Pcdha5	protocadherin alpha 5	0.14	0.00086	1.62	0.00205
Pcdha8	protocadherin alpha 8	0.36	0.0006	2.15	0.00053
Pcdhb12	protocadherin beta 12	0.27	0.01692	5.03	0.00636
Pcdhb14	protocadherin beta 14	0.33	0.00144	2.46	0.01202
Pcdhb4	protocadherin beta 4	0.39	0.00179	2.74	0.00923
Pcdhb9	protocadherin beta 9	0.60	0.01618	15.63	0.01283
Pcdhgc5	protocadherin gamma subfamily C, 5	0.73	0.0027	1.41	0.02616
Pcgf1	polycomb group ring finger 1	0.70	0.00408	1.16	0.00542
Pcgf2	polycomb group ring finger 2	0.71	0.0037	1.16	0.00889
Pcgf5	polycomb group ring finger 5	0.73	0.0152	2.09	0.00133
Pcmt1	protein-L-isoaspartate (D-aspartate) O-methyltransferase 1	0.77	0.01788	1.32	0.0034
Pcnx	pecanex homolog	0.33	0.00055	4.21	0.00014
Pcyox1	prenylcysteine oxidase 1	0.75	0.00118	1.53	0.00198
Pcyt2	phosphate cytidylyltransferase 2, ethanolamine	0.81	0.00077	1.61	0.00038
Pdcd2l	programmed cell death 2-like	0.77	0.00463	1.32	0.00076
Pdcd4	programmed cell death 4	0.85	0.00729	1.42	0.0036
Pdcd6ip	programmed cell death 6 interacting protein	0.29	0.00114	#DIV/0!	0.00013
Pdcl	phosducin-like	0.78	0.00854	1.60	0.00034
Pdcl3	phosducin-like 3	0.20	0.01196	#DIV/0!	0.00711
Pde11a	phosphodiesterase 11A	0.79	0.0086	1.46	0.00129
Pde1a	phosphodiesterase 1A, calmodulin-dependent	1.19	0.01524	0.79	0.00487
Pde3b	phosphodiesterase 3B, cGMP-inhibited	0.08	0.00208	3.79	0.02584
Pde6h	phosphodiesterase 6H, cGMP-specific, cone, gamma	0.82	0.00951	1.61	0.00081
Pde7a	phosphodiesterase 7A	0.81	0.00448	5.79	0.00066
Pdf	peptide deformylase (mitochondrial)	0.79	0.00255	15.54	0.00032
Pdgfa	platelet derived growth factor, alpha	0.35	0.00046	14.32	0.00018
Pdgfc	platelet-derived growth factor, C polypeptide	0.66	0.00171	1.47	0.00038
Pdik1l	PDLIM1 interacting kinase 1 like	0.73	0.00407	1.26	0.00135
Pdpr	pyruvate dehydrogenase phosphatase regulatory subunit	0.81	0.02092	1.53	0.0003
Pdrg1	p53 and DNA damage regulated 1	0.71	0.01398	1.35	0.00317
Pds5b	PDS5 cohesin associated factor B	0.84	0.04821	1.46	0.01317
Pdzd2	PDZ domain containing 2	0.83	0.01765	1.34	0.00067
Pdzd3	PDZ domain containing 3	0.67	0.01314	1.30	0.00737
Pdzph1	PDZ and pleckstrin homology domains 1	0.57	0.00066	1.38	0.00085
Peli3	pellino 3	0.69	0.00294	1.27	0.00176
Per2	period circadian clock 2	0.69	0.01179	1.25	0.02606
Pex2	peroxisomal biogenesis factor 2	0.82	0.01304	1.32	0.00522
Pfkfb3	6-phosphofructo-2-kinase/fructose-2,6-biphosphatase 3	0.65	0.00039	1.15	0.00148
Pga5	pepsinogen 5, group I	0.78	0.00207	1.35	0.00126
Pgam5	phosphoglycerate mutase family member 5	0.60	0.0016	1.87	0.00082
Pgap2	post-GPI attachment to proteins 2	5.19	0.00255	0.27	0.04982
Pgghg	protein glucosylgalactosylhydroxylysine glucosidase	0.82	0.04311	1.50	0.00024
Pgm2	phosphoglucomutase 2	0.82	0.00537	1.66	0.00712
Pgm2l1	phosphoglucomutase 2-like 1	0.83	0.03956	7.83	0.00042
Pgm5	phosphoglucomutase 5	0.84	0.00446	1.31	0.00322
Pgr	progesterone receptor	0.83	0.00081	1.42	0.00121
Phax	phosphorylated adaptor for RNA export	0.78	0.00652	2.02	0.0001
Pheta1		0.61	0.00222	1.33	0.01001
Pheta2		0.82	0.0016	1.45	0.00028
Phf12	PHD finger protein 12	0.76	0.01012	1.24	0.0008
Phf13	PHD finger protein 13	0.70	0.00171	1.62	0.00024
Phf14	PHD finger protein 14	0.65	0.00194	1.69	0.00064
Phf20	PHD finger protein 20	0.67	0.00367	1.20	0.00346
Phf21b	PHD finger protein 21B	0.82	0.00067	1.18	0.00054
Phf3	PHD finger protein 3	0.77	0.01256	1.34	0.00218
Phf7	PHD finger protein 7	0.79	0.01894	1.18	0.00585
Phlda1	pleckstrin homology like domain, family A, member 1	0.63	0.00034	1.69	0.00056
Phox2a	paired-like homeobox 2a	0.80	0.00925	1.30	0.00229
Phpt1	phosphohistidine phosphatase 1	0.61	0.0011	3.14	0.00013
Phxr2	per-hexamer repeat gene 2	0.77	0.00149	1.40	0.00034
Pi4ka	phosphatidylinositol 4-kinase alpha	0.69	0.0023	1.35	0.00229
Pi4kb	phosphatidylinositol 4-kinase beta	0.50	0.00176	1.63	0.00018
Pias2	protein inhibitor of activated STAT 2	0.77	0.00581	1.36	0.00038
Pid1	phosphotyrosine interaction domain containing 1	0.35	0.00149	28.28	0.00106
Pidd1	p53 induced death domain protein 1	0.54	0.0094	4.53	0.00041
Piezo1	piezo-type mechanosensitive ion channel component 1	0.73	0.0045	1.27	0.00286
Pigf	phosphatidylinositol glycan anchor biosynthesis, class F	0.78	0.00187	1.50	0.00782
Pigg	phosphatidylinositol glycan anchor biosynthesis, class G	0.72	0.00133	1.28	0.00412
Pigq	phosphatidylinositol glycan anchor biosynthesis, class Q	0.70	0.0015	1.32	0.00105
Pigu	phosphatidylinositol glycan anchor biosynthesis, class U	0.57	0.00175	1.56	0.00169
Pik3ca	phosphatidylinositol-4,5-bisphosphate 3-kinase catalytic subunit alpha	2.10	0.02512	0.30	0.04704
Pik3r2	phosphoinositide-3-kinase regulatory subunit 2	0.76	0.00537	1.15	0.03658
Pilrb1	paired immunoglobin-like type 2 receptor beta 1	0.81	0.01829	1.32	0.00064
Pim1	proviral integration site 1	0.82	0.02009	2.74	0.00044
Pip5k1c	phosphatidylinositol-4-phosphate 5-kinase, type 1 gamma	0.75	0.00284	1.18	0.00381
Pir	pirin	1.15	0.00702	0.73	0.00039
Pithd1	PITH (C-terminal proteasome-interacting domain of thioredoxin-like) domain containing 1	0.77	0.00352	1.28	0.00108
Pitpnc1	phosphatidylinositol transfer protein, cytoplasmic 1	0.45	0.00099	1.36	0.00249
Pitpnm2	phosphatidylinositol transfer protein, membrane-associated 2	0.78	0.00424	1.38	0.00062
Pitpnm3	PITPNM family member 3	0.47	0.00054	1.69	0.00047
Pkm	pyruvate kinase, muscle	0.69	0.00193	1.54	0.00015
Pkn1	protein kinase N1	0.44	0.00053	1.45	0.00015
Pkn3	protein kinase N3	0.80	0.01321	0.00	0.00219
Pkp1	plakophilin 1	0.59	0.00208	1.45	0.00406
Pla2g4b	phospholipase A2, group IVB (cytosolic)	0.53	0.00138	1.51	0.00236
Pla2g4e	phospholipase A2, group IVE	0.78	0.00313	1.25	0.00098
Pla2r1	phospholipase A2 receptor 1	0.71	0.01339	3.00	0.00015
Plagl1	pleiomorphic adenoma gene-like 1	0.76	0.00451	1.22	0.00605
Platr25	pluripotency associated transcript 25	0.70	0.00101	2.03	0.00044
Plaur	plasminogen activator, urokinase receptor	0.59	0.00109	1.26	0.00147
Plb1	phospholipase B1	0.21	0.00164	11.75	0.00022
Plch1	phospholipase C, eta 1	0.50	0.00086	1.97	0.0085
Plekhg6	pleckstrin homology domain containing, family G (with RhoGef domain) member 6	0.25	0.00088	22.24	0.00067
Plin1	perilipin 1	1.68	0.00854	0.29	0.00035
Plk1	polo like kinase 1	0.62	0.00099	1.49	0.00006
Plpp2	phospholipid phosphatase 2	0.71	0.00122	1.25	0.02153
Plpp3	phospholipid phosphatase 3	0.57	0.00408	1.80	0.00341
Plscr2	phospholipid scramblase 2	0.70	0.00236	2.12	0.00154
Plvap	plasmalemma vesicle associated protein	0.84	0.03109	1.19	0.01387
Plxna2	plexin A2	0.65	0.00232	1.92	0.00026
Pml	promyelocytic leukemia	0.79	0.00114	1.50	0.00215
Pnck	pregnancy upregulated non-ubiquitously expressed CaM kinase	0.66	0.00122	1.17	0.00567
Pnlip	pancreatic lipase	0.74	0.00126	1.16	0.00612
Pnma2	paraneoplastic antigen MA2	0.72	0.00046	1.30	0.00063
Pnp2	purine-nucleoside phosphorylase 2	0.84	0.00386	5.39	0.00007
Pnrc1	proline-rich nuclear receptor coactivator 1	0.74	0.00354	1.38	0.00188
Podxl	podocalyxin-like	0.45	0.00273	244.06	0.0002
Poglut1	protein O-glucosyltransferase 1	1.41	0.00277	0.44	0.00038
Pogz	pogo transposable element with ZNF domain	0.76	0.01327	1.20	0.00257
Pola2	polymerase (DNA directed), alpha 2	0.74	0.01456	1.36	0.00181
Poldip3	polymerase (DNA-directed), delta interacting protein 3	0.80	0.00106	1.50	0.00028
Pole2	polymerase (DNA directed), epsilon 2 (p59 subunit)	0.75	0.01075	1.57	0.00068
Polr1a	polymerase (RNA) I polypeptide A	0.80	0.03297	1.54	0.00177
Polr1c	polymerase (RNA) I polypeptide C	0.82	0.00677	1.25	0.00026
Polr1e	polymerase (RNA) I polypeptide E	0.74	0.00051	1.48	0.0025
Polr2g	polymerase (RNA) II (DNA directed) polypeptide G	0.84	0.00253	1.43	0.00169
Polr2i	polymerase (RNA) II (DNA directed) polypeptide I	0.75	0.00058	2.48	0.00023
Polr2k	polymerase (RNA) II (DNA directed) polypeptide K	0.83	0.00053	1.52	0.00089
Polr2m	polymerase (RNA) II (DNA directed) polypeptide M	0.82	0.00141	2.34	0.00022
Polr3c	polymerase (RNA) III (DNA directed) polypeptide C	0.74	0.00206	1.33	0.00067
Polr3g	polymerase (RNA) III (DNA directed) polypeptide G	0.78	0.00055	1.56	0.00017
Polr3k	polymerase (RNA) III (DNA directed) polypeptide K	0.75	0.00279	1.48	0.00042
Pom121l12	POM121 membrane glycoprotein-like 12	0.80	0.00163	1.28	0.00026
Pomgnt2	protein O-linked mannose beta 1,4-N-acetylglucosaminyltransferase 2	0.73	0.00161	1.82	0.00019
Pomk	protein-O-mannose kinase	0.64	0.00095	1.69	0.00087
Pomp	proteasome maturation protein	0.84	0.00109	1.17	0.00025
Pomt2	protein-O-mannosyltransferase 2	0.84	0.00464	1.23	0.00627
Pon2	paraoxonase 2	0.59	0.00106	1.36	0.0013
Pop1	processing of precursor 1, ribonuclease P/MRP family, (S. cerevisiae)	0.82	0.00299	1.36	0.00198
Poteg	POTE ankyrin domain family, member G	0.69	0.00143	1.65	0.00034
Pou4f1	POU domain, class 4, transcription factor 1	0.84	0.01776	1.46	0.00052
Ppbp	pro-platelet basic protein	0.76	0.00627	5.04	0.00026
Ppef1	protein phosphatase with EF hand calcium-binding domain 1	0.41	0.0125	180.57	0.00191
Ppic	peptidylprolyl isomerase C	0.64	0.00064	2.69	0.00009
Ppid	peptidylprolyl isomerase D (cyclophilin D)	0.61	0.00109	1.30	0.00154
Ppig	peptidyl-prolyl isomerase G (cyclophilin G)	0.75	0.00475	1.18	0.00168
Ppil1	peptidylprolyl isomerase (cyclophilin)-like 1	0.85	0.00144	1.16	0.00148
Ppil2	peptidylprolyl isomerase (cyclophilin)-like 2	0.53	0.0003	1.82	0.00007
Ppil6	peptidylprolyl isomerase (cyclophilin)-like 6	0.79	0.00559	1.16	0.00397
Ppl	periplakin	0.84	0.01937	1.26	0.00134
Ppm1a	protein phosphatase 1A, magnesium dependent, alpha isoform	0.65	0.0029	1.56	0.00049
Ppm1d	protein phosphatase 1D magnesium-dependent, delta isoform	0.71	0.01022	1.16	0.00548
Ppm1e	protein phosphatase 1E (PP2C domain containing)	0.57	0.00075	1.63	0.00056
Ppm1f	protein phosphatase 1F (PP2C domain containing)	0.78	0.00156	1.63	0.00018
Ppp1ca	protein phosphatase 1, catalytic subunit, alpha isoform	0.68	0.00426	1.31	0.00084
Ppp1cb	protein phosphatase 1, catalytic subunit, beta isoform	0.81	0.00285	1.48	0.00073
Ppp1r16a	protein phosphatase 1, regulatory (inhibitor) subunit 16A	0.55	0.00076	1.87	0.00015
Ppp1r1a	protein phosphatase 1, regulatory (inhibitor) subunit 1A	0.79	0.01159	1.61	0.01379
Ppp1r1b	protein phosphatase 1, regulatory (inhibitor) subunit 1B	0.60	0.0006	1.22	0.00386
Ppp1r36	protein phosphatase 1, regulatory subunit 36	0.74	0.00541	1.50	0.00097
Ppp2ca	protein phosphatase 2 (formerly 2A), catalytic subunit, alpha isoform	0.85	0.00641	1.18	0.00069
Ppp2cb	protein phosphatase 2 (formerly 2A), catalytic subunit, beta isoform	0.77	0.00078	1.28	0.00094
Ppp3ca	protein phosphatase 3, catalytic subunit, alpha isoform	0.82	0.00414	1.38	0.00148
Ppp3r2	protein phosphatase 3, regulatory subunit B, alpha isoform (calcineurin B, type II)	0.65	0.0005	3.67	0.00006
Ppp4r1	protein phosphatase 4, regulatory subunit 1	0.77	0.00538	1.73	0.0002
Ppp6r3	protein phosphatase 6, regulatory subunit 3	0.81	0.01006	1.16	0.00248
Pprc1	peroxisome proliferative activated receptor, gamma, coactivator-related 1	0.81	0.00874	1.33	0.00039
Ppt1	palmitoyl-protein thioesterase 1	0.67	0.00204	1.18	0.00257
Pptc7	PTC7 protein phosphatase homolog	0.81	0.02224	1.47	0.00182
Prdm2	PR domain containing 2, with ZNF domain	0.82	0.00788	1.31	0.00033
Prdm9	PR domain containing 9	0.85	0.00289	1.32	0.00042
Prdx1	peroxiredoxin 1	0.83	0.00122	1.18	0.01036
Prdx5	peroxiredoxin 5	0.81	0.01634	1.35	0.00198
Prelid1	PRELI domain containing 1	0.09	0.00039	8.30	0.00113
Prelid2	PRELI domain containing 2	0.84	0.01174	1.28	0.00056
Prf1	perforin 1 (pore forming protein)	0.83	0.00083	1.16	0.00129
Prg2	proteoglycan 2, bone marrow	0.67	0.0003	1.98	0.00006
Prh1	proline rich protein HaeIII subfamily 1	0.81	0.00254	1.23	0.00076
Prkaa1	protein kinase, AMP-activated, alpha 1 catalytic subunit	0.77	0.00155	1.37	0.0025
Prkacb	protein kinase, cAMP dependent, catalytic, beta	0.76	0.00303	1.23	0.00164
Prkag3	protein kinase, AMP-activated, gamma 3 non-catalytic subunit	0.56	0.04066	10.01	0.00516
Prkca	protein kinase C, alpha	0.72	0.00703	1.26	0.01743
Prkci	protein kinase C, iota	0.66	0.00223	3.31	0.00015
Prkcsh	protein kinase C substrate 80K-H	0.55	0.01442	1.68	0.01105
Prl3d1	prolactin family 3, subfamily d, member 1	0.64	0.00218	1.24	0.0234
Prl7b1	prolactin family 7, subfamily b, member 1	0.63	0.00198	5.69	0.00013
Prmt9	protein arginine methyltransferase 9	1.23	0.00828	0.46	0.00054
Prokr2	prokineticin receptor 2	0.82	0.00327	1.20	0.01131
Pros1	protein S (alpha)	0.24	0.03404	27.44	0.00802
Prpf39	pre-mRNA processing factor 39	0.80	0.01961	1.39	0.00049
Prpf4	pre-mRNA processing factor 4	0.69	0.02083	1.89	0.00051
Prpf4b	pre-mRNA processing factor 4B	0.76	0.02568	1.35	0.00479
Prr36	proline rich 36	0.49	0.01103	1.42	0.00942
Prr5l	proline rich 5 like	0.65	0.00106	1.55	0.0007
Prrg1	proline rich Gla (G-carboxyglutamic acid) 1	0.35	0.03025	#DIV/0!	0.00301
Prrg3	proline rich Gla (G-carboxyglutamic acid) 3 (transmembrane)	0.28	0.00724	21.90	0.00172
Prss16	protease, serine 16 (thymus)	0.67	0.04566	1.35	0.0332
Psg18	pregnancy specific glycoprotein 18	0.80	0.00156	1.25	0.0004
Psg25	pregnancy-specific glycoprotein 25	0.14	0.00163	6.92	0.00256
Psma1	proteasome (prosome, macropain) subunit, alpha type 1	0.64	0.00109	1.40	0.00251
Psmc3	proteasome (prosome, macropain) 26S subunit, ATPase 3	0.83	0.00158	1.25	0.00227
Psmd11	proteasome (prosome, macropain) 26S subunit, non-ATPase, 11	0.60	0.0007	1.71	0.00007
Psmd12	proteasome (prosome, macropain) 26S subunit, non-ATPase, 12	0.83	0.00627	1.30	0.0006
Psmd3	proteasome (prosome, macropain) 26S subunit, non-ATPase, 3	0.81	0.00395	1.34	0.00031
Psme1	proteasome (prosome, macropain) activator subunit 1 (PA28 alpha)	0.80	0.00443	1.19	0.00269
Psmg2	proteasome (prosome, macropain) assembly chaperone 2	0.84	0.01654	1.18	0.01078
Ptcd2	pentatricopeptide repeat domain 2	0.80	0.02367	1.16	0.03416
Ptchd4	patched domain containing 4	0.66	0.00093	3.51	0.00007
Ptcra	pre T cell antigen receptor alpha	0.69	0.00474	1.54	0.00024
Ptdss1	phosphatidylserine synthase 1	0.83	0.01274	1.44	0.00254
Ptgfr	prostaglandin F receptor	0.48	0.00104	2.07	0.00045
Pth	parathyroid hormone	0.51	0.0142	3.05	0.00071
Ptk2	PTK2 protein tyrosine kinase 2	0.81	0.00481	1.53	0.00026
Ptk2b	PTK2 protein tyrosine kinase 2 beta	0.76	0.00323	1.55	0.00007
Ptp4a1_2	protein tyrosine phosphatase 4a1	0.81	0.0058	1.59	0.0002
Ptp4a2	protein tyrosine phosphatase 4a2	0.51	0.00066	1.56	0.00057
Ptpa	protein phosphatase 2 protein activator	1.47	0.002	0.56	0.00199
Ptpdc1	protein tyrosine phosphatase domain containing 1	0.68	0.00369	1.89	0.00037
Ptpn1	protein tyrosine phosphatase, non-receptor type 1	0.63	0.00156	1.34	0.00007
Ptpn12	protein tyrosine phosphatase, non-receptor type 12	0.60	0.00607	1.53	0.00043
Ptpn22	protein tyrosine phosphatase, non-receptor type 22 (lymphoid)	0.69	0.00377	1.36	0.00052
Ptpn7	protein tyrosine phosphatase, non-receptor type 7	0.27	0.03627	4.69	0.02538
Ptpn9	protein tyrosine phosphatase, non-receptor type 9	0.70	0.00447	1.31	0.00082
Ptprd	protein tyrosine phosphatase, receptor type, D	0.24	0.00085	195.78	0.00017
Ptpre	protein tyrosine phosphatase, receptor type, E	0.74	0.00076	1.27	0.00067
Ptprf	protein tyrosine phosphatase, receptor type, F	1.39	0.00419	0.83	0.01294
Ptprz1	protein tyrosine phosphatase, receptor type Z, polypeptide 1	0.75	0.017	1.32	0.01068
Ptrh2	peptidyl-tRNA hydrolase 2	1.38	0.00888	0.76	0.00547
Pum1	pumilio RNA-binding family member 1	0.84	0.0126	1.54	0.00037
Pus1	pseudouridine synthase 1	0.83	0.00704	1.42	0.00156
Pus7	pseudouridylate synthase 7	0.66	0.00058	1.71	0.00018
Pusl1	pseudouridylate synthase-like 1	0.75	0.00982	1.53	0.00038
Pvalb	parvalbumin	0.82	0.0003	1.40	0.00042
Pwwp2b	PWWP domain containing 2B	0.64	0.00062	4.11	0.00021
Pwwp3b		0.84	0.03274	1.94	0.00035
Pxdc1	PX domain containing 1	0.49	0.00934	8.34	0.00456
Pygl	liver glycogen phosphorylase	0.58	0.00101	1.37	0.0018
Pyurf	Pigy upstream reading frame	0.70	0.0021	1.47	0.00024
Pzp	PZP, alpha-2-macroglobulin like	0.76	0.02691	2.18	0.0009
Qars	glutaminyl-tRNA synthetase	0.84	0.04196	1.22	0.00537
Qser1	glutamine and serine rich 1	0.64	0.00958	1.56	0.00148
Qtrt2	queuine tRNA-ribosyltransferase accessory subunit 2	0.65	0.00346	1.37	0.00607
Rab11fip1	RAB11 family interacting protein 1 (class I)	0.61	0.00356	1.61	0.00047
Rab12	RAB12, member RAS oncogene family	0.67	0.00115	1.80	0.00044
Rab27b	RAB27B, member RAS oncogene family	2.74	0.01087	0.61	0.00275
Rab2b	RAB2B, member RAS oncogene family	0.71	0.00125	1.31	0.00076
Rab33a	RAB33A, member RAS oncogene family	0.69	0.00178	2.13	0.00031
Rab33b	RAB33B, member RAS oncogene family	0.71	0.00045	1.44	0.00031
Rab38	RAB38, member RAS oncogene family	0.64	0.00051	1.28	0.00163
Rab39	RAB39, member RAS oncogene family	0.60	0.00291	1.37	0.00222
Rab5a	RAB5A, member RAS oncogene family	0.80	0.00669	1.28	0.00268
Rab6b	RAB6B, member RAS oncogene family	0.41	0.00051	1.17	0.02233
Rab7	RAB7, member RAS oncogene family	0.82	0.00909	1.15	0.0009
Rab9b	RAB9B, member RAS oncogene family	0.69	0.00642	1.44	0.01852
Rabgef1	RAB guanine nucleotide exchange factor (GEF) 1	0.56	0.0003	1.23	0.00087
Rabif	RAB interacting factor	0.79	0.00315	1.54	0.00169
Rabl6	RAB, member RAS oncogene family-like 6	0.74	0.00246	1.54	0.00018
Rac2	Rac family small GTPase 2	0.83	0.01396	1.2	0.01767
Rack1	receptor for activated C kinase 1	0.74	0.00207	1.51	0.00037
Rad18	RAD18 E3 ubiquitin protein ligase	0.80	0.01011	1.29	0.00107
Rad51b	RAD51 paralog B	0.84	0.01916	1.98	0.00148
Rad52	RAD52 homolog, DNA repair protein	0.81	0.00257	1.42	0.00318
Rag1	recombination activating gene 1	0.66	0.0021	1.76	0.00058
Ralbp1	ralA binding protein 1	0.78	0.00229	1.48	0.00056
Ralgapa2	Ral GTPase activating protein, alpha subunit 2 (catalytic)	0.77	0.00962	1.23	0.01563
Ranbp1	RAN binding protein 1	0.61	0.0009	2.44	0.00013
Ranbp3l	RAN binding protein 3-like	0.80	0.00162	1.27	0.00079
Rap1gap2	RAP1 GTPase activating protein 2	1.56	0.00141	0.31	0.00042
Rap2a	RAS related protein 2a	0.82	0.01052	1.86	0.00015
Rap2b	RAP2B, member of RAS oncogene family	0.70	0.00148	2.73	0.00018
Rapgef2	Rap guanine nucleotide exchange factor (GEF) 2	0.58	0.00267	1.28	0.00284
Rapsn	receptor-associated protein of the synapse	0.44	0.00448	2.55	0.00507
Rarres1	retinoic acid receptor responder (tazarotene induced) 1	0.73	0.00204	1.29	0.00346
Rasal1	RAS protein activator like 1 (GAP1 like)	0.51	0.00245	1.20	0.00412
Rasd2	RASD family, member 2	0.83	0.00168	1.53	0.00072
Rasgrf2	RAS protein-specific guanine nucleotide-releasing factor 2	1.16	0.03542	0.53	0.00208
Rasl2-9	RAS-like, family 2, locus 9	0.55	0.00926	3.24	0.00082
Rassf5	Ras association (RalGDS/AF-6) domain family member 5	0.58	0.0442	4.24	0.00031
Rassf6	Ras association (RalGDS/AF-6) domain family member 6	0.69	0.00999	4.75	0.00014
Rassf9	Ras association (RalGDS/AF-6) domain family (N-terminal) member 9	0.56	0.00988	1.83	0.02196
Rbbp5	retinoblastoma binding protein 5, histone lysine methyltransferase complex subunit	0.80	0.03706	1.32	0.00151
Rbm15	RNA binding motif protein 15	0.75	0.00268	1.26	0.00236
Rbm18	RNA binding motif protein 18	0.82	0.00565	1.93	0.00031
Rbm20	RNA binding motif protein 20	0.85	0.00427	1.68	0.00011
Rbm33	RNA binding motif protein 33	0.78	0.00273	1.46	0.00056
Rbm43	RNA binding motif protein 43	0.64	0.00107	1.49	0.00587
Rbm47	RNA binding motif protein 47	0.64	0.0165	2.64	0.02381
Rbm8a2	RNA binding motif protein 8A2	0.85	0.03847	1.20	0.00073
Rbpj	recombination signal binding protein for immunoglobulin kappa J region	0.80	0.00441	1.17	0.00703
Rbpjl	recombination signal binding protein for immunoglobulin kappa J region-like	0.82	0.00114	1.74	0.00017
Rcan3	regulator of calcineurin 3	0.44	0.00342	4.84	0.00522
Rce1	Ras converting CAAX endopeptidase 1	0.83	0.00256	1.53	0.00027
Rchy1	ring finger and CHY zinc finger domain containing 1	0.67	0.00056	1.31	0.00126
Rcl1	RNA terminal phosphate cyclase-like 1	0.64	0.00138	1.15	0.02954
Rcn2	reticulocalbin 2	0.82	0.00999	1.19	0.0037
Rcor2	REST corepressor 2	0.78	0.00312	1.20	0.00274
Rcvrn	recoverin	0.79	0.00278	1.43	0.00078
Rdh8	retinol dehydrogenase 8	0.43	0.01596	63.5	0.00215
Rec8	REC8 meiotic recombination protein	0.84	0.00724	1.57	0.00048
Recql	RecQ protein-like	0.73	0.00207	1.24	0.00315
Recql4	RecQ protein-like 4	0.56	0.00627	1.96	0.0044
Rela	v-rel reticuloendotheliosis viral oncogene homolog A (avian)	0.75	0.00074	1.30	0.00046
Reln	reelin	0.59	0.005	1.82	0.00708
Rem1	rad and gem related GTP binding protein 1	3.45	0.00055	0.23	0.00025
Renbp	renin binding protein	0.85	0.00185	1.46	0.00068
Retreg1	reticulophagy regulator 1	0.74	0.0063	1.60	0.00076
Rev1	REV1, DNA directed polymerase	0.72	0.00276	1.16	0.00331
Rfc1	replication factor C (activator 1) 1	0.76	0.00072	1.17	0.00035
Rfc2	replication factor C (activator 1) 2	0.82	0.00449	2.65	0.00006
Rftn1	raftlin lipid raft linker 1	0.77	0.00408	1.49	0.00034
Rfx6	regulatory factor X, 6	0.66	0.00408	2.56	0.00097
Rfxap	regulatory factor X-associated protein	0.19	0.00543	#DIV/0!	0.00072
Rgl3	ral guanine nucleotide dissociation stimulator-like 3	0.77	0.04106	1.16	0.00956
Rgmb	repulsive guidance molecule family member B	0.42	0.00031	1.64	0.00017
Rgp1	RAB6A GEF compex partner 1	0.42	0.00055	4.35	0.00009
Rgs10	regulator of G-protein signalling 10	0.00	0.00679	47.18	0.01674
Rgs12	regulator of G-protein signaling 12	0.73	0.00227	1.32	0.00848
Rgs13	regulator of G-protein signaling 13	0.73	0.03832	2.12	0.00018
Rgs18	regulator of G-protein signaling 18	0.68	0.00267	1.89	0.0009
Rgs7bp	regulator of G-protein signalling 7 binding protein	0.08	0.00047	41.42	0.0007
Rgsl1	regulator of G-protein signaling like 1	0.51	0.02217	10.14	0.00038
Rhbdl2	rhomboid like 2	0.57	0.00073	1.67	0.00025
Rhno1	RAD9-HUS1-RAD1 interacting nuclear orphan 1	0.85	0.01295	1.30	0.00128
Rhobtb1	Rho-related BTB domain containing 1	0.67	0.00046	1.46	0.00059
Rhobtb3	Rho-related BTB domain containing 3	0.46	0.00082	1.51	0.00023
Rhoh	ras homolog family member H	0.69	0.00078	1.49	0.00033
Rhot2	ras homolog family member T2	2.03	0.01452	0.47	0.01794
Rhov	ras homolog family member V	0.69	0.00187	1.35	0.03094
Rhox12	reproductive homeobox 12	0.60	0.0003	1.23	0.01199
Rhox2e	reproductive homeobox 2E	0.74	0.00114	1.35	0.00095
Ric3	RIC3 acetylcholine receptor chaperone	0.77	0.0185	1.61	0.00092
Rida	reactive intermediate imine deaminase A homolog	0.79	0.00205	1.86	0.00069
Rims1	regulating synaptic membrane exocytosis 1	0.84	0.00095	2.09	0.00014
Riok3	RIO kinase 3	0.79	0.0049	1.18	0.01649
Ripply1	ripply transcriptional repressor 1	0.61	0.00071	1.33	0.0006
Rit2	Ras-like without CAAX 2	0.65	0.00369	1.21	0.0479
Rnase1	ribonuclease, RNase A family, 1 (pancreatic)	0.75	0.00752	1.77	0.00035
Rnase10	ribonuclease, RNase A family, 10 (non-active)	0.27	0.00198	19.26	0.00011
Rnase2b	ribonuclease, RNase A family, 2B (liver, eosinophil-derived neurotoxin)	0.57	0.01094	5.71	0.00042
Rnd1	Rho family GTPase 1	0.66	0.00055	1.36	0.00087
Rnd3	Rho family GTPase 3	0.22	0.00074	1.92	0.00133
Rnf10	ring finger protein 10	0.66	0.00106	1.35	0.00035
Rnf103	ring finger protein 103	0.68	0.00192	1.29	0.00167
Rnf11	ring finger protein 11	0.72	0.00106	1.19	0.00378
Rnf113a2	ring finger protein 113A2	1.27	0.00782	0.60	0.00147
Rnf114	ring finger protein 114	0.71	0.00237	1.32	0.001
Rnf123	ring finger protein 123	0.67	0.00484	3.61	0.00035
Rnf13	ring finger protein 13	0.74	0.0018	1.40	0.00218
Rnf144b	ring finger protein 144B	0.67	0.02206	1.95	0.01978
Rnf148	ring finger protein 148	0.76	0.00551	1.24	0.00509
Rnf166	ring finger protein 166	0.59	0.00138	1.45	0.0002
Rnf17	ring finger protein 17	0.73	0.00034	1.22	0.01083
Rnf170	ring finger protein 170	1.62	0.0028	0.66	0.01651
Rnf185	ring finger protein 185	0.65	0.00132	1.20	0.0027
Rnf187	ring finger protein 187	0.76	0.00067	1.84	0.00037
Rnf214	ring finger protein 214	0.74	0.01204	1.29	0.01604
Rnf25	ring finger protein 25	0.77	0.00817	1.44	0.00264
Rnf4	ring finger protein 4	0.75	0.00179	1.36	0.00012
Rnf40	ring finger protein 40	0.82	0.00149	1.45	0.00068
Rngtt	RNA guanylyltransferase and 5'-phosphatase	0.83	0.00504	1.16	0.00173
Rnh1	ribonuclease/angiogenin inhibitor 1	0.75	0.00092	3.29	0.00011
Rnpc3	RNA-binding region (RNP1, RRM) containing 3	0.82	0.02551	1.20	0.02584
Rnpep	arginyl aminopeptidase (aminopeptidase B)	0.63	0.00212	1.62	0.00074
Robo2	roundabout guidance receptor 2	0.52	0.00336	1.29	0.01214
Rp9	retinitis pigmentosa 9 (human)	0.78	0.00915	1.18	0.0048
Rpain	RPA interacting protein	0.76	0.00147	1.48	0.00143
Rpap1	RNA polymerase II associated protein 1	0.76	0.00975	1.54	0.00084
Rpap2	RNA polymerase II associated protein 2	0.75	0.0013	1.29	0.00042
Rpgrip1	retinitis pigmentosa GTPase regulator interacting protein 1	0.72	0.00817	1.23	0.00053
Rph3al	rabphilin 3A-like (without C2 domains)	0.79	0.00255	1.17	0.00276
Rpl35	ribosomal protein L35	0.75	0.00536	1.68	0.0011
Rpl39l	ribosomal protein L39-like	0.63	0.00076	3.75	0.00006
Rplp0	ribosomal protein, large, P0	0.84	0.00276	1.33	0.00031
Rpp38	ribonuclease P/MRP 38 subunit	0.77	0.02079	1.16	0.02829
Rpp40	ribonuclease P 40 subunit	0.76	0.005	1.53	0.00116
Rprm	reprimo, TP53 dependent G2 arrest mediator candidate	0.69	0.00078	3.85	0.00017
Rps6ka1	ribosomal protein S6 kinase polypeptide 1	0.68	0.0108	1.37	0.00101
Rpusd2	RNA pseudouridylate synthase domain containing 2	0.82	0.0201	1.24	0.03204
Rpusd3	RNA pseudouridylate synthase domain containing 3	0.68	0.00679	1.33	0.0046
Rraga	Ras-related GTP binding A	0.77	0.00344	1.64	0.00034
Rragd	Ras-related GTP binding D	0.83	0.02999	1.82	0.00016
Rrbp1	ribosome binding protein 1	0.58	0.0013	2.02	0.00015
Rrm2	ribonucleotide reductase M2	0.71	0.00266	1.60	0.00025
Rrm2b	ribonucleotide reductase M2 B (TP53 inducible)	0.82	0.02676	1.15	0.03123
Rrn3	RRN3 RNA polymerase I transcription factor homolog (yeast)	0.65	0.00215	1.70	0.00035
Rrp36	ribosomal RNA processing 36 homolog (S. cerevisiae)	0.82	0.00232	1.19	0.00033
Rsc1a1	regulatory solute carrier protein, family 1, member 1	0.73	0.00283	1.50	0.00019
Rsph14	radial spoke head homolog 14 (Chlamydomonas)	0.64	0.00219	1.30	0.04596
Rsph3b	radial spoke 3B homolog (Chlamydomonas)	0.05	0.0071	#DIV/0!	0.02242
[truncated: 726 more rows]

## Sheet: Table S6
Supplemental Table 6: DEGs belonging to the “transcription regulation” category
Protein ID	Symbol	Name	Function
MOUSE|MGI=MGI=1341886|UniProtKB=Q91XC0	Ajuba	LIM DOMAIN-CONTAINING PROTEIN AJUBA	transcription cofactor
MOUSE|MGI=MGI=1201685|UniProtKB=O88712	Ctbp1	C-TERMINAL-BINDING PROTEIN 1	transcription cofactor
MOUSE|MGI=MGI=1201686|UniProtKB=P56546	Ctbp2	C-TERMINAL-BINDING PROTEIN 2	transcription cofactor
MOUSE|MGI=MGI=1330299|UniProtKB=Q61214	Dyrk1a	DUAL SPECIFICITY TYROSINE-PHOSPHORYLATION-REGULATED KINASE 1A	protein modifying enzyme
MOUSE|MGI=MGI=1923356|UniProtKB=Q6ZPY7	Kdm3b	LYSINE-SPECIFIC DEMETHYLASE 3B	histone modifying enzyme
MOUSE|MGI=MGI=1352502|UniProtKB=Q9QXD8	Limd1	LIM DOMAIN-CONTAINING PROTEIN 1	transcription cofactor
MOUSE|MGI=MGI=2444847|UniProtKB=Q6DFV7	Ncoa7	NUCLEAR RECEPTOR COACTIVATOR 7
MOUSE|MGI=MGI=1349717|UniProtKB=Q60974	Ncor1	NUCLEAR RECEPTOR COREPRESSOR 1	chromatin-binding, or -regulatory protein
MOUSE|MGI=MGI=1096566|UniProtKB=Q8C5D8	Pias2	E3 SUMO-PROTEIN LIGASE PIAS2	ubiquitin-protein ligase
MOUSE|MGI=MGI=2385096|UniProtKB=Q6NZN1	Pprc1	PEROXISOME PROLIFERATOR-ACTIVATED RECEPTOR GAMMA COACTIVATOR-RELATED PROTEIN 1	transcription cofactor
MOUSE|MGI=MGI=107158|UniProtKB=Q62141	Sin3b	PAIRED AMPHIPATHIC HELIX PROTEIN SIN3B	chromatin-binding, or -regulatory protein
MOUSE|MGI=MGI=1914243|UniProtKB=Q6P9Z1	Smarcd3	SWI_SNF-RELATED MATRIX-ASSOCIATED ACTIN-DEPENDENT REGULATOR OF CHROMATIN SUBFAMILY D MEMBER 3	chromatin-binding, or -regulatory protein
MOUSE|MGI=MGI=1344414|UniProtKB=Q80VJ2	Sra1	STEROID RECEPTOR RNA ACTIVATOR 1
MOUSE|MGI=MGI=1926421|UniProtKB=Q8CGF7	Tcerg1	TRANSCRIPTION ELONGATION REGULATOR 1	general transcription factor
MOUSE|MGI=MGI=1342294|UniProtKB=Q3TLD5	Uri1	UNCONVENTIONAL PREFOLDIN RPB5 INTERACTOR 1	chromatin-binding, or -regulatory protein
MOUSE|MGI=MGI=1914307|UniProtKB=Q99LW6	Yaf2	YY1-ASSOCIATED FACTOR 2	transcription cofactor
MOUSE|MGI=MGI=3040693|UniProtKB=Q6P1E1	Zmiz1	ZINC FINGER MIZ DOMAIN-CONTAINING PROTEIN 1	ubiquitin-protein ligase

## Sheet: Table S7
Supplemental Table 7: IC50 values for chemotherapy drugs
Compound	K7M2 Control	K7M2 shCtBP2	K7M2 OE-CtBP2	U2OS Control	U2OS shCtBP2	U2OS OE-CtBP2
Doxorubicin (µM)	0.0339	0.0217	0.0351	0.0139	0.0143	0.0107
Etoposide (µM)	0.982	0.817	1.097	0.471	0.414	0.294
Cisplatinum (µM)	7.272	3.918	7.637	5.988	5.513	3.832
Vincristine (nM)	1.295	0.8973	1.555	6.448	6.568	6.612
Methotrexate (nM)	9.851	8.536	9.494	3.169	3.500	3.062
